# Supplementary material for: Genome-wide Identification and analysis of the stress-resistance function of the TPS (Trehalose-6-Phosphate Synthase) gene family in cotton
Source: BMC Genet. 2016 Mar 18;17:54. doi: 10.1186/s12863-016-0360-y (PMC4797179; doi:10.1186/s12863-016-0360-y)
Supplement: Additional file 1: — Multiple alignment analysis of cotton TPSs (FAS 83 kb) [file 12863_2016_360_MOESM1_ESM.fas]

>GaTPS1
--------------------------MASRSCA--NFLHLASGNL---LDIPQT-P-RGLPR--------------VMTVPGIISDMDSCSSNDGDSDV---------------------------------ASSGCRERKIIVANMLPLHAKRDGET--------------SKWRFSWDEDSLLLHLKDGFS-PEMEVVYVGS----------LKVDIDVNEQEEVAQKLLEDFNCVPTFV----------PHDLQKKFYLGFCKQHLWP---------------------LFHYM-LPMCPDHGD-RFDRILWQAYVSANKI------------------------------------------------------------------FADKVMEVINPDD---DYVW------IHDYHLMVLPTFLRKHLNR-----IKLGFFLH-------------------------------SPFPSSEIYRTLPVRDEILRGLLNCDL---------------------------------------IGFHTFDYARHFLSCCSRMLGLDYESKRGHIGLDYF-GRTVFIKILP-----------------VGVHMGRLESVLNLSSTAA-----------------RVKEIQKQF--EGK----------------------KLILGID-------------------------------DMDIFKGISLKLLAV--EQLLQQHPDLQGKIVLVQIV---------------NPARGFGKDV----------QEAKKETYMTAKKINEVYGSPNYQPVILIDRPVPRYEKSAYYALAECCIVNAVRDGMNLVPYKYIVCRQGTPGMDEALGVKPEY-PRTSMLVVSE-------FIGCSPSL-SGAIRVNPWDIDAVAEALNTAITIPESEKQLRHEKHYRYVSTHDVAYWARSFVMDLDRACQDHYSKRCWGIGLGLSFRVVSLSPNFRRLAIDHICSAYRRTSRRAIFLDYDGTLVPEASIIKTPSPEVISI-----------IKTLCDDPKNTVFIVSGRGRASLSDWLAPCEKLGIAAEHGYFIRWSKDSEWETSPVGADLEWKKIVEPVMSLYREATDGSSIETKESGLVWHHQDADPDFGSCQAKELLDHL-ESVLANEPAVVHRGQHIVEVKPQGVSKGLVAEKVLSRMVNG---GKPPDFVMCVGD-DKSDEDMFQS-----------------------ILTSVSNPSLPVAPE----------------------------------------------------------IFACTVGRKPSKAR-----------------------------------------------------------------------------------------------------------YYLDDTADVLK---------------------------------------------------------LLKGLATATISKPRCLPEIKVSFESNA--------------------------------------------------------------------------
>GaTPS2
--------------------------MVSRSYS--NLLDLAYGGTPT-LSQEK----KRFPR--------------VATVPGLLSEVEDDNCNSVSSDA---------------------------------PSSVSQERMIIVGNQLPLRAHQNTDD--------------EGWCFSWDEDSLLLQLKDGLG-EDVEVIYVGC----------LKEEVPPNEQDDVAQTLLETFKCVPAFL----------PPELFTKFYHGFCKQHLWP---------------------LFHYM-LPLSPDLGG-RFDRSLWQAYVSVNKI------------------------------------------------------------------FADKVMEVINPDD---DYVW------VHDYHLMVLPTFLRKRFNR-----VKLGFFLH-------------------------------SPFPSSEIYRTLPVREELLRALLNSDL---------------------------------------IGFHTFDYARHFLTCCSRMLGLSYQSKRGYIGLEYY-GRTVSIKILP-----------------VGIHIGQLQSVLNLPETEA-----------------KVAELRNKF--RGQ----------------------TVMLGVD-------------------------------DMDIFKGISLKLLAM--EQLLMQHTENTGQVVLVQIA---------------NPARGRGRDV----------AEVRSETYATVKRINNAFGRPGYDPVVLIDTPLQFYERIAYYVIAECCLVTAVRDGMNLIPYEYIICRQGNEKLDQTLGLNPLE-PKRSMLVVSE-------FIGCSPSL-SGAIRVNPWNIDAVADAMDSALILSEAEKQLRHEKHYRYVSTHDVAYWARSFLQDLERACGDHLRKRCWGIGFGLGFRVVAMDPNFRKLSVEHIVAAYKRTKNRAILLDYDSTLLLTSSLSTIPNVEAVGI-----------LNNLCRDPKNVVFLVSAKDRKTLTEWFSCCEKLGIAAENGYFIRPKHDADWETCISVPDFDWKQIAEPVMKLYTETTDGSAIETKESSLVWNYRDADPDFGFCQAKELLDHL-ESVLANEPVLVKSGQHIVEVKPQGVNKGLVAEHLLVTMKQK---GMLPDFVLCIGD-DRSDEDMFEV-----------------------IMRATAGPYLSPVAD----------------------------------------------------------VFACTVGQKCSKAK-----------------------------------------------------------------------------------------------------------YYVEDRTEILR---------------------------------------------------------MFQVLANASEHASKIAPRPSNRA--IIDRV-----------------------------------------------------------------------
>GaTPS3
--------------------------MVSSCCL--DQLNLLS------TDDFRV-M-NRIPR--------------VMKVSGVISDFGEDQ------------------------------------------QAMPRKRVIIVSNQLPLRAWRDSVS--------------NEWCFEFDENDLLALLRDAFP-PDTEVRYVGT----------LKADVDTADQEEVAQVLHDKFSCETIFL----------PVDMRNEFYHGFCKHYLWP---------------------LFHYM-MPMTGNDGG-RFDRSQWIAYVSANRI------------------------------------------------------------------FADKVLEVTDRDDEDEDHVW------VHDYHLMALPTFLRRRSNR-----VKLGFFLH-------------------------------SPFPSSDMYKTLPVRDEILRALLNCDL---------------------------------------IGFHTFDYARHFLSSCRRILGLHSESNRGHIALEYY-GRTVTIKILP-----------------AGIHMGQLESMMSGESTLR-----------------MAKELKHKY--EGK----------------------IMMVGVD-------------------------------DLDLFKGIPQKFSAM--GELLETNQELRGKVVLVQIT---------------NPARSLGRDV----------QQLLDEANSIAKEVNNKYEEPGYQPIVFLKGPVTTQEKLAYYAVAEFCVVTPVRDGMNLVPYKYTVCRQGCPALDKAFGVDENSPPKNSVIIVSE-------FIGCSPSL-SGAIRVNPWNIDEMANAMYRAIDLSETEKHLRHEKHYKYISSHDVAYWARSFDQDLVRACRDHYHKRYWRVGLGLAFRLVALEPNFRKLLGDTLNSAYKITSSRLILLDYDGTMMPPTSVNKGPSHEVISV-----------LNRLCDDPKNIVFIVSGRDRDTLSKWFSSCEKLGIAAEHGYFTRWTRDSPWETY-RSVDLSWKEVVEPIMQLYMEATDGSCIENKESAVVWHHQDADPDFGLFQAKELHDHL-ENVLANEPVVVKRGQHIVEVKPQGLSKGIVAENLISSMRSK---GKSPDFLLCIGD-DRSDEDMFES-----------------------IARSSANPTLPAIAE----------------------------------------------------------IFACTVGQKPSMAK-----------------------------------------------------------------------------------------------------------YYVDDIVEVIG---------------------------------------------------------LLRGIPEATVQPN----------------------------------------------------------------------------------------
>GaTPS4
--------------------------MVSRSYS--NLLELASGEAPS-LGRIS----RRIPR--------------IMTVPGIISDIDDDPSESVCSDP--------------------------------SSSSTQKDRIIMVANQLPIRAHRKSDNNKNGSSSSSTTTTSNNWIFSWDDNSLLLQMRDGLGDDDVEVIYVGC----------LKEEIHPNEQDEVSQILLETFKCVPTFL----------PPDLFSRYYHGFCKQQLWP---------------------LFHYM-LPLSPDLGG-RFNRSLWQAYVSVNKI------------------------------------------------------------------FADRIMEVINPED---DFVW------VHDYHLMVLPTFLRKRFNR-----VKLGFFLH-------------------------------SPFPSSEIYKTLPIREELLRAFLNADL---------------------------------------IGFHTFDYARHFLSCCSRMLGLTYESKRGYIGVEYY-GRTVSIKILP-----------------MGIHMGQLESVLSLPETEA-----------------KVTELLKQYCDQGK----------------------TMLLGVD-------------------------------DMDIFKGISLKLLAM--EQLLLQHPECQGKVVLVQIA---------------LPARGRGKDV----------KEVQEETYSTVKRINETFGKPGYDPIVLIDEPLKFYERIAYYVVAECCLVTAVRDGMNLIPYEYIISRQGNERLNKVLGLEPST-PKKSMLVVSE-------FIGCSPSL-SGAIRVNPWNIDAVADAMDCALAMAEAEKQLRHEKHYRYVSTHHVGYWAHSFLQDLERTCREHSRRRCWGIGFGLSFRVVALDPNFRKLSMEHIVSAYKRTTTRAILLDYDGTLMPQASIDKSPSSKSLDI-----------LNSLCRDRNNMVFIVSAKSRKTLTEWFSPCEKLGIAAEHGYFLRLKGDVEWETCVPAVDCAWKQIAEPVMKQYMETTDGSYIEDKETALVWCYEDADPDFGSCQAKELLDHL-ESVLANEPVTVKSGQNFVEVKPQGVSKGLVAKRLLSTMQER---GMLPDFVLCIGD-DRSDEDMFEV-----------------------IISSVLGPLIDPRAE----------------------------------------------------------VFACTVGKKPSKAK-----------------------------------------------------------------------------------------------------------YYLDDTVEICR---------------------------------------------------------LMQGLASVSDQMHSVLA------------------------------------------------------------------------------------
>GaTPS5
--------------------------MMSRSYT--NLLDLASGNFPV-MGPVRE-R-KRLTR--------------VMTVPGVVSELDDDQANSVNSDV---------------------------------HSSVNQDRIIIVANQLPVKVKRRPDN--------------KGWSFNWDDYSLLLQLKDGLP-EEMEVLYVGS----------LKIDVDINEQDEVSSVLLEKFKCVPAFL----------PPEIFNKFYHGFCKQHLWS---------------------LFHYM-LPYSANHGG-RFHRSLWEAYVAANKI------------------------------------------------------------------FSQRVIEVINPED---DYIW------IHDYHLMVLPTFLRRRFNR-----LRMGFFLH-------------------------------SPFPSSEIYRTSPVREEILKALLNSDL---------------------------------------IGFHTFDYARHFLSCCSRMLGLEYQSKRGYIGLEYY-GRTIGIKIMP-----------------VGVHMEQIESALRVADKES-----------------RIHEFKQKF--DGK----------------------TVLLGVD-------------------------------DMDVFKGVNLKLLAM--EQMLKQHPKWQGRAVLVQIT---------------NPARGRGKDL----------EDTQAEIQESCKRINEMFGKTGYEPIVFIDRPISLAERVAYYTIAECVVVTAVRDGMNLTPYEYIACRQGVSESMSS--SESNG-PRKSMLVVSE-------FIGCSPSL-SGAIRVNPWNFEATAEAMNEAISMADAEKQLRHEKHYRYISSHDVAFWSRSFFQDMERTCKDHFRRRCWGIGLSFGFRVVALDPNFRKLSIDHIESVYVRSKNRAILLDYDGTVMPQTSHNKTPNAEVISI-----------VNRLLGDTKNTVFVVSGRGKESLDKWFSPCKKLGIAAEHGYFMRWSSDDKWEVCGPNSEFGWKQIAEPVMRLYTEATDGSSIETKESALVWHHQDADPSFGSSQAKEMLDHL-ESVLANEPVTVKSGQFIIDVKPQGVSKGVVAEKVFTTMAES---GKQADFVLCIGD-DRSDEEMFEI-----------------------ISSAISSGILSSNAS----------------------------------------------------------VFACTVGQKPSKAK-----------------------------------------------------------------------------------------------------------YYLDDPAEVIN---------------------------------------------------------MLEALADASDPGSFTDTESDISL------------------------------------------------------------------------------
>GaTPS6
--------------------------MPGNKYN--GNSPHIPTRTER-LLRDRE-L-REQRKS----NRTSHLDEVIDIRKGAEVSENGPRFREGDNSKADFV--EKYL-------EDAAVARALTEGCERQDGRPFRQRLLVVANRLPVSAVRRGED---------------SWSLEISAGGLVTAL---LGVKEFETRWIGW----------AGVNVPDEIGQKALTKALAEKWCIPVFL----------DEEIVHQYYNGYCNNILWP---------------------LFHYLGLPQEDRLATTRSFQSQFAAYKKANQM------------------------------------------------------------------FADVVNMHYEEG----DVVW------CHDYHLMYLPECLKNHNNN-----MKVGWFLH-------------------------------TPFPSSEIHRTLPSRSELLRSVLAADL---------------------------------------VGFHTYDYARHFVSACTRILGIEGTPE----GVEDQ-GRLTRVAAFP-----------------IGIDSLRFQNALLVPQVQE-----------------HIKELKERF--SGR----------------------KVMLGVD-------------------------------RLDMIKGIPQKILAF--EKFLEENPNWRDKVVLLQIA---------------VPTRTDVPEY----------QKLTSQVHEIVGRINGRFGSLTAVPIHHLDRSLDFHALCALYAVTDVALVTSLRDGMNLVSYEFVACQE----------------AKKGVLILSEVITYYLKFAGAAQSLGAGAILVNPWNITEVAASIAQALNMSAEEREKRHQHNFHHVTKHTAQEWAEMFVSELNDTVVEA------------QLRTSKEPP---ELPQNDAVERYLRSGNRLLILGFNSTLTEPVDTSGNRSDQIREKNPNLHPELKEHLTALCNDKKTTIVVLSGSKSEVLDKNFAEY-DMWLAAENGMFLRHTKGDWMTTMPEHLNMEWVDSLKHVFEYFTERTPRSEFEIRTTSLVWNYKYADVEFGRLQARDMLQHLWTGPISNASVDVVQGSRSVEVRPVGVTKGAAIDRILGEIVHNKSMTTPIDCVLCVGHFLGKDEDVYTFFEPELPSDA-NMAKCKPIDAPK-LPTEKKAPSKLPATKSGPKS--S-QTKTPKPSPAPDKRTVNNHSSGSSRRASPEKVKEKEKMAWSVLDLKGDNYFSCAVGRKRTSAR-----------------------------------------------------------------------------------------------------------YLLGSSDDVVS---------------------------------------------------------FLSRLAKGT--------------------------------------------------------------------------------------------
>GaTPS7
--------------------------MPGNKYN--GNSNHIPTRVER-LLRERG-L-REQRKS----IRASQSNEVSDNHRGDEVSENGQCYREGDNSGVAFV--KQYL-------EEAGAA------------RPFRQRLLVVANRLPVSAVRRGED---------------SWSLDISAGGLVSAL---LGVKEFEARWIGW----------AGVNVPDEIGQKALTKALAEKRCIPVFL----------DEEIVHQYYNGYCNNILWP---------------------LFHYLGLPQEDRLATTRSFQSQFAAYKKANQM------------------------------------------------------------------FADVVNAHYEEG----DVVW------CHDYHLMYLPECLKKYNTK-----MKVGWFLH-------------------------------TPFPSSEIHRTLPSRYELLRSVLAADL---------------------------------------VGFHTYDYARHFVSACTRILGLEGTPE----GVEDQ-GKLTRVAAFP-----------------IGIDSDRFIRALELPQVQE-----------------HIKELKERF--SGR----------------------KVMLGVD-------------------------------RLDMIKGIPQKLLAF--EKFLEENPYWRDKVVLLQIA---------------VPTRTDVPEY----------QKLTSQVHEIVGRINGRFGTLTAVPIHHLDCSLDFHALCALYAVTDVALVTSLRDGMNLVSYEFVACQE----------------AKKGVLILSE-------FAGAAQSLGAGAILVNPWNITEVAASIGQALNMPAEEREKRHCHNFHHVTEHTAQEWAETFVSELNDTVVEA------------QLRTSKVPP---ELPQNDAMECYLLSSNR---LGFNTTLTEPVDTPGSRGDQIKEMELKLHPALREPLIALCNDPKTTIAVLSGSDRCVLDKNFGEY-NLWLAAENGMFLRHTKGDWMTTMPEHLNLEWIDSVKHVFEYFTERTPRSHFDFRDTSLVWNYKYADIEFGRLQARDMLQHLWTGPISNASVDVVQGSRSVEVRAVGVTKGAAIDRILGEIVHTTSMTTPIDYVLCIGHFLGKDEDVYTFFEPELPFDALRIARSKPFDGPRLLPAERRPPLKLPASKSGAKS--SLQKKTQPPFPAPDRRTSSYYSCGSLLRHPSVPEKIS----WSVLDLKGDNYFSCAVGRTRTSAR-----------------------------------------------------------------------------------------------------------YLLGSSDDVVS---------------------------------------------------------FLNRLANASSSRDLVFGTDSLPLHPTHIRTSV---------------------------------------------------------------------
>GaTPS8
--------------------------MASSSYI--SLMDLASGDM---FNSPQT-P-ERISR--------------VMTVP-----VDGGITDDGDFDS---------------------------------LSSECCEKTIIVANFLPLQAQKDIKS--------------GEWLFSFDEDSLLLQMKDGFS-SDTIVVYVGS----------LKVDVDSKEQDEVSKTLLEEFNCVPTFL----------PPDLQKKFYHGFCKQYLWP---------------------LFHYM-LPMCADYSN-RFDRLHWQAYLSANKI------------------------------------------------------------------FADKIIEVTNPEK---DYVW------VHDYHLMALPTFLRKHFHR-----VKLGLFLH-------------------------------SPFPSSEIYRTLPVREEILKALLNADL---------------------------------------IGFHTFDYARHFLTCCSRILGLDHESKRGHIGLDYF-GRTVYMKILP-----------------VGIHMGQLQSSLNHPSSST-----------------KVKEIVAKF--NDK----------------------KIIIGVD-------------------------------DMDIFKGISLKVLAM--EQLLQQHPELQGKVVLIQIV---------------NPARSTGKDV----------QEAKREIYETTERINDVFGFPGYEPVVLIDRCVPFYEKAAYYACAECCIVNAVRDGMNLVPYKYIVCRQGTSRMDEALQIAPES-PRTSMLVVSE-------FIGCSPSL-SGAIRVNPWNIDAVADALNMAITMPGVEKQIRHEQHYRYVSSHDVGYWSQSFMQDLERACKEHYNRHCWGFGFGLSFRILSISPNFRKLSIDHIISVHRRTCRRAIFLDYDGTVVPHSSIIKSPGPEVILF-----------MNSICSDPKNTVFIVSGRGKNSLSDWFAQCENLGIAAEHGYFIRWNRRSEWETFPIAIDFGWKRIAEPVMQLYTEATDGSFIESKESALVWHHQDADPDFGSSQAKELLDHL-ENVLANEPVVVKRGHQIVE----GVTKGLVAKKVLSTMISN---GEPPDFVLCVGD-DRSDEDMFES-----------------------ISNTAYISSLPVSPE----------------------------------------------------------IFACTIGQKPSKAR-----------------------------------------------------------------------------------------------------------YYLDDTVDVLK---------------------------------------------------------LLSGLTGASSSTTSTSNTETEVSFESCA-------------------------------------------------------------------------
>GaTPS9
--------------------------MMSRSYT--NLLDLASGNFPA-MGQPRE-K-KRLPR--------------VMTVPGVISELDDDQANSVTSDA---------------------------------PSSAIQDRIIIVANQLPVKAKRRPDN--------------KGWSFSWDDDSLLLQLKDGLP-EEMEVLYVGS----------LKVDVDPVEQDDVSQLLLDKFKCVPAFL----------PSDILTKFYHGFCKQHLWP---------------------LFHYM-LPFSASHGG-RFDRSLWEAYVAANKI------------------------------------------------------------------FSQRVIEVINPED---DYVW------IHDYHLMVLPTFLRRRFNR-----LRMGFFLH-------------------------------SPFPSSEIYRTLPVREEIMKALLNSDL---------------------------------------IGFHTYDYARHFLSCCSRMLGLEYQSKRGYIGVEYY-GRTIGIKIMP-----------------VGIHMGQIKSVLNLADKEW-----------------RVAELKQQF--EGK----------------------TVLLGVD-------------------------------DMDVFKGIDLKLLAM--EQMLKQHPKWQGRAVLVQIA---------------NPSRGRGKDL----------EDIQAEIQASCKRINETFGHTGYEPIVLIDRPVSLCERFAYYTIAECVVVTAVRDGMNLTPYEYIVGRQGVSESESS--SESSG-PKKSMLVVSE-------FIGCSPSL-SGAIRVNPWNTESTAEAMNEAISMSDAEKQLRHEKHYRYVSSHDVAFWSRSFFQDLERTCKDHFRRRCWGIGLSFGFRVVALDPNFRKLSIDHIVSVYLRSKNRAILLDYDGTVMPQTSHNKTPSAEVISI-----------INALSGDTKNAVFVVSGRGRESLGKWFSPCKKLGIAAEHGFFMRWSANDEWELCGQNSEFGWKQIAEPVMKLYTESTDGSSIETKESALVWHHRDADPGFGSSQAKEMLDHL-ESVLANEPVAVKSGQFIVEVKPQGVSKGMVAEKIFTTMSEK---GKQADFVLCIGD-DRSDEEMFEI-----------------------ISNAISSGILSSSTS----------------------------------------------------------VFACTVGQKPSKAR-----------------------------------------------------------------------------------------------------------YYLDDPAEVLN---------------------------------------------------------MLEALAEASDPESFTDTESEGSL------------------------------------------------------------------------------
>GaTPS10
--------------------------MMSRSYT--NLLDLASGNFPV-MGQPRE-K-KRLPR--------------VMTVPGVISELDDDQANSVASDV---------------------------------PSSIIQDRIIIVANQLPVKAKRRPDN--------------KGWSFSWDDDSLLLQLKDGLP-EEMEVLYVGS----------LKVDVDPSEQDDVSQLLLDRFKCVPAFL----------PPDILTKFYHGFCKQHLWP---------------------LFHYM-LPFSANHGG-RFYRSLWEAYVAANKI------------------------------------------------------------------FSQRVIEVINPED---DYVW------IHDYHLMVLPTFLRRRFNR-----LRMGFFLH-------------------------------SPFPSSEIYRTLPVREEILKALLNSDL---------------------------------------IGFHTFDYARHFLSCCSRMLGLEYQSKRGYIGLEYY-GRTIGIKIMP-----------------VGIHMAQIESVLRLADKEW-----------------RVGELKQQF--EGK----------------------TVLLGVD-------------------------------DMDVFKGVNLKLLAM--EQMLKQHPKWQGRAVLVQIA---------------NPARGRGQDL----------EEIQAEITASCKRINETFGQPGYEPIVFIDRPVSLSERVAYYSVAECVVVTAVRDGMNLTPYEYIVCRQGVSESESS--SESSG-SKKSMLVVSE-------FIGCSPSL-SGAIRVNPWNIETTAEAMNEAISMADAEKQLRHEKHYRYVSSHDVAFWSRSFFQDMERTCKDHFRRRCWGIGLSFGFRVVALDPNFRKLSIDHIVSVYLRSKNRAILLDYDGTVMPQTSHNKTPSSEVISI-----------INTLSSDIKNTVFVVSGRGKDNLAQWFSPCKKLGIAAEHGYFMRWSANDNWEVCGQNSEFGWKEIAEPVMKLYTEATDGSSIETKESALVWHHRDADPGFGSSQAKEMLDHL-ESVLANEPVTVKSGQFIVEVKPQGVSKGVVAEKIFTTMAES---GRQADFVLCIGD-DRSDEEMFEI-----------------------ISSAISSGVLSSNTS----------------------------------------------------------VFACTVGQKPSKAK-----------------------------------------------------------------------------------------------------------YYLDDPAEVVN---------------------------------------------------------MLESLAEASDPEPFSDTRSEDSI------------------------------------------------------------------------------
>GaTPS11
MSISSPDTCISHNNNNLPNLSNKSNGMRGNKYN-CNNSGTPRTRLER-LLRERE-L-RKFNKS-------------LNDGETEL--LNNDSFSPDSFEAFSWFNDEESL-------ETISANRNSTDGCERQDSRASRERLLVVANRLPVSAVRRGVD---------------SWHLEISVGGLVSAL---LGVKEFETRWIGW----------AGVNVPDEIGQRALIKALAEKRCIPVFL----------DEEIVHQYYNGYCNNILWP---------------------LFHYLGLPQEDRLATTRSFQSQFDAYKKANQM------------------------------------------------------------------FAEVVKEHYVEG----DVVW------CHDYHLMFLPKCLKERNRK-----MKVGWFLH-------------------------------TPFPSSEIHRTLPSRLELLRSVLAADL---------------------------------------VGFHTYDYARHFVSACTRILGLEGTPE----GVEDQ-GRLTRVAAFP-----------------IGIDSDRFIRALELPQVQD-----------------HMKELKERF--AGRKGILMQICEQFIELLMVNVNNCKVMLGVD-------------------------------RLDMIKGIPQKILAF--EKFLEENPNWRDKVVLLQIA---------------VPTRTDVPEY----------QKLTSQVHEIVGRINGRFGTLTAVPIHHLDRSLDFHALCALYAVTDVALVTSLRDGMNLVSYEFVACQA----------------SKKGVLILSE-------FAGAAQSLGAGAILVNPWNVTEVASSIGYALNMPADEREKRHHHNFVHVTTHTSQEWAATFVSELNDTIVEA------------QLRTRQIPP---PLPIEVAVDRYAKSNNRLLILGFNATLTEPVDTLGRKGSQIKEMEPKLRPDLQEPLRKLCDDPKTTIVVLSGSDRSVLDDNFGDY-SMWLAAENGMFLRATKGDWMTTMPENLNMEWVDSVKHVFEYFTERTPRSHFELRETSLIWNYKYADVEFGRLQARDLLQHLWTGPISNASLDVVQGSRSIEVRSVGVTKGAAIDRILGEIVHNKGMKEPIDYVLCIGHFLAKDEDIYTFFEPELPSEV-----------PAPVRSHVTPPVRTSVSKLSTSRSLSREDRLKKHRPMPTIGRSKSYHVNTDVFQSRVVDRMSLQEGSSVLDLQGDNYFSCSVARKRSNAR-----------------------------------------------------------------------------------------------------------YLLGSSDDVVK---------------------------------------------------------LLTELTNSWINGMNTDGSTMEGN------------------------------------------------------------------------------
>GaTPS12
--------------------------MPGNLYNICSNLPATPTRLER-LLRDRE-L-RKYSKC-------------LNDCEAELPSSTQDCFSPDLETSTCWFNDEELL-------EPVSASRSLNDDGERLDFRASKQRLLVVANRLPVSAVRHGED---------------SWQLEMSVGGLVTAL---LGVKEFDTRWIGW----------AGVNVPDEIGQKALAKALDEKRCIPVFL----------DEEVVHQYYNGYCNNILWP---------------------LFHYIGLPQEDRLATTRSFQSQFDAYKKANQL------------------------------------------------------------------FADVVNEHYEEG----DVVW------CHDYHLMFLPKCLKERNSK-----MKVGWFLH-------------------------------TPFPSSEIHRMLPSRLELLRSVLAADL---------------------------------------VGFHTYDYARHFVSACTRILGLEGTPE----GVEDQ-GKLTRIAAFP-----------------VGIDSERFIKALELPEVQD-----------------HMKVLKQRF--AGR----------------------KVMLGVD-------------------------------RLDMIKGIPQKILAF--EKFLEENPNWCNKVVLLQIA---------------VPTRTDVPEY----------QKLTSQVHEIVGRINGRFGSLTAVPIHHLDRSLDFHELCALYAVTDVALVTSLRDGMNLVSYEYVACQE----------------SKKGVLILSE-------FAGAAQSLGAGAILVNPWNVTEVASSIGYALNMPADEREKRHHHNFKHVISHTAQEWAATFVSELNVTIVEA------------QLRTRQIPP---PLPIEVAVDRYSCSNNRLLILGFNATLTEPVDTLGRKDSQINEWEPKLRPDLQEPLRKLCDDPKTTVLILSGSARNVLDDNFSDY-NLWLAAENGMFLRVTTGDWMTTMPENLSMEWVDSVKNVFEYFTDRTPRSQFEVRETSLIWNYKYSDVEFGRLQARDLLQHLWTGPISNASLDVVQGRRSVEVRSVAVTKGAAIDRILGEIVHNKGMKEPIDYVLCIGHFLTKDEDIYTFFEPELPSEV-----------PASVRPQVPTQVRTSTAG-------SRAALLLKRNSMSAVEQNKSYSIDGDTLHLMVTDRISFQEGSSVLDLQANDYFSCSVARKRSNSR-----------------------------------------------------------------------------------------------------------YRLQSSDEVVT---------------------------------------------------------LLRELADHR--------------------------------------------------------------------------------------------
>GaTPS13
--------------------------MPGNKYSSSNLPGTPRTRLER-LLRERE-L-KRFSRD-------------FNEGEGARTSHDGGARK---------------------------------------DFQSSKQRLLVVANRLPVAAVKNGDS----------------WQLEMSAGGLVSAL---LGVTEFDTRWIGW----------AGINVPDESGQKTLTEALAAKNCIPVFI----------EEEIAHQYYNGYCNNTLWP---------------------LFHYLGLPQEDHLATTRNFKSQFEAYTKANKC------------------------------------------------------------------FADVVSKHYEEG----DAVW------CHDYHLMFLPKYLKERNSD-----MKVGWFLH-------------------------------TPFPSSEIHRMLPSRSELLKSVLSADL---------------------------------------VGFHTYDYARHFVSACTRILGLEGTPE----GVEDQ-GKLTRVAVFP-----------------VGIDPDRFIQALELPQVKD-----------------IVKELKQRF--TGY----------------------KVLLGVD-------------------------------RLDMIKGIPQKILAF--EKFLEENPDWRHKVVLLQIA---------------VPTRTHVLKY----------KQLTSQVHEIVGRINGRFGSFSSVPIHHLDCTLDFHTLCAIYAITDVALVTSLRDGMNLVSYEFVACQA----------------ANKGVLILSE-------FAGAAQSLGAGAILVNPWNVAEVASSISYALNMSADEREKRHHHNFLHVTTHTSQGWAETFVSELNETIVEA------------QLRSRQIPP---PLPIEAAVDRYACSNNRLLILGFDATLTEPLDALWRKGNQIKELKHKIRSDLREPLRKLCDDPKTTVLVLSGSNRSALDNNFGDF-NLWLAAENGIFLRATTGEWMMTMPENTSMDWVDSVKRVFEYFTQRTPRSHFELRETSLIWDYRYSDAEFGRLQARDLLMHLWTGPISNLSLDIVQGSQSIEVRSVGVTKGAAIDRILGEIVHNKGMKEPIDYVLCMGHFLAKDEDIFSYFELMLPSET-----------PTSSSSQVPTPFGTPTAG----S--SAAPLKKQHSLSP--GKKSSFIGESMLDPMMGADRMSLLEGSSLINLQAENYFSCSVARKRSKSR-----------------------------------------------------------------------------------------------------------YLLRSSDEVLE---------------------------------------------------------LLRGMANHC--------------------------------------------------------------------------------------------
>GaTPS14
--------------------------MVSRSYS--NLLDLASGDSPS-FGGER----KRFPR--------------VATVPGLLSEVDDETCNSVGSEA---------------------------------PSSVSQERMIIVGNQLPLRAHRNEDN--------------GDWCFSWDEDSLLLQLKDGLG-EDVEVIYVGC----------LKEQVALNEQDDVAQTLLETFKCVPAFI----------PPELFTKFYHGFCKQHLWP---------------------LFHYM-LPLSPDLGG-RFDRSLWQAYVSVNKI------------------------------------------------------------------FADKVMEVISPDD---DYVW------VHDYHLMVLPTFLRKRFNR-----VKLGFFLH-------------------------------SPFPSSEIYRTLPVRDEILRALLNSDL---------------------------------------IGFHTFDYARHFLSCCGRMLGLSYQSKRGYIGLEYY-GRTVSIKILP-----------------VGIHIGQLQSVLNLPETAA-----------------KVAELRAQF--RGQ----------------------TVMLGVD-------------------------------DMDIFKGISLKLLAM--EQLLMQHPENRGEVVLVQIA---------------NPARGRGRDV----------QEVQSETYATVKRINNRFGRPGYDPVVLIDTPLQLYERIAYYVIAECCLVTAVRDGMNLIPYEYIICRQGNEKLDETLGLDPSA-PKKSMLVVSE-------FIGCSPSL-SGAIRVNPWNIDAVAEAMDSALIVSEAEKQLRHEKHYRYVSTHDVPYWARSFLQDLERACGDHLRRRCWGIGFGLGFRVIALDPNFRKLSVEHIVSAYRRTKNRAILLDYDGTLMPTGSLNTTPNIEAVGI-----------LNNLCQDPKNLVFLVSGKDRKILTEWFSCCKKLGLAAENGYFIRPNHDSDWETCVSLPDFDWKQIAEPVMKLYTETTDGSTIETKESALVWNYLYADPDFGFCQAKELLDHL-ESVLANEPVSVKSGQHVVEVKPQGVNKGLVAEHLLTTMRQK---GKLPDFVLCIGD-DRSDEDMFEV-----------------------IMHAKTSPRLSPVAE----------------------------------------------------------VFACTVGQKPSKAK-----------------------------------------------------------------------------------------------------------YYVEDRSEILR---------------------------------------------------------MLQALANASEQAAKTAPTPASCGGLIINRE-----------------------------------------------------------------------
>GrTPS1
--------------------------MASSSYI--SLMDLASGDM---FNSPQT-P-ERISR--------------VMTVP-----VDGGITDDGDFDS---------------------------------LSSECCEKTIIVANFLPLQAQKDIKS--------------GQWLFSFDEDSLLLQMKDGFS-SDTIVVYVGS----------LKVDVDPKEQDEVSKTLLEEFNCVPTFL----------PPDLQKKFYHGFCKQYLWP---------------------LFHYM-LPMCADYGN-RFDRLHWQAYLSANKI------------------------------------------------------------------FADKIIEVTNPEK---DYVW------VHDYHLMALPTFLRKHFHR-----VKLGFFLH-------------------------------SPFPSSEIYRTLPVREEILKALLNADL---------------------------------------IGFHTFDYARHFLTCCSRILGLDHESKRGHIGLDYF-GRTVYMKILP-----------------VGIHMGQLQSSLNHPSSST-----------------KVKEIVAKF--NGK----------------------RIIIGVD-------------------------------DMDIFKGISLKVLAM--EQLLQQHPELQGKVVLIQIV---------------NPARSTGKDV----------QEAKREIYESTERINDVFGFPGYEPVVLIDRCVPFYEKAAYYACAECCIVNAVRDGMNLVPYKYIVCRQGTSRMDEALQIAPKS-PRTSMLVVSE-------FIGCSPSL-SGAIRVNPWSIDALADALNMAITMPGVEKQIRHEKHYRYVSSHDVAYWSQSFMQDLERACKEHYNRHCWGFGFGLSFRILSISPSFRKLSIDHILSVHRRTCRRAIFLDYDGTVVPHSSIIKSPGPEVILF-----------MNSICSDPKNTVFIVSGRGKNSLSDWFAQCENLGIAAEHGYFIRWNRRSEWETFPIAIDFGWKRIAEPVMQLYTEATDGSFIESKESALVWHHQDADPDFGSSQAKELLDHL-ENVLANEPVVVKRGHQIVE----GVTKGLVAKKVLSTMISN---GEPPDFVLCVGD-DRSDEDMFES-----------------------ISNTAYISSLPVSPE----------------------------------------------------------IFACTIGQKPSKAR-----------------------------------------------------------------------------------------------------------YYLDDTVDVLK---------------------------------------------------------LLSGLTGASSSTTSTSNTETEVSFESCA-------------------------------------------------------------------------
>GrTPS2
--------------------------MPGNKYN--GNSPHIPTRTER-LLRDRE-L-REQRKS----NRTSHLDEVIDIRKGAEVSENGPRFREGDNSRAAFV--EKYL-------EDAAVARALTEGCERQDGRPFRQRLLVVANRLPVSAVRRGED---------------SWSLEISAGGLVTAL---LGVKEFETRWIGW----------AGVNVPDEIGQKALTKALAEKWCIPVFL----------DEEIVHQYYNGYCNNILWP---------------------LFHYLGLPQEDRLATTRSFQSQFAAYKKANQM------------------------------------------------------------------FADVVNMHYEEG----DVVW------CHDYHLMYLPECLKNHNNN-----MKVGWFLH-------------------------------TPFPSSEIHRTLPSRSELLRSVLAADL---------------------------------------VGFHTYDYARHFVSACTRILGIEGTPE----GVEDQ-GRLTRVAAFP-----------------IGIDSLRFQNALLVPQVQE-----------------HIKELKERF--SGR----------------------KVMLGVD-------------------------------RLDMIKGIPQKILAF--EKFLEENPNWRDKVVLLQIA---------------VPTRTDVPEY----------QKLTSQVHEIVGRINGRFGSLTAVPIHHLDRSLDFHALCALYAVTDVALVTSLRDGMNLVSYEFVACQE----------------AKKGVLILSE-------FAGAAQSLGAGAILVNPWNITEVAASIAQALNMSAEEREKRHQHNFHHVTKHTAQEWAEMFVSELNDTVVEA------------QLRTSKEPP---ELPQNDAVERYLLSGNRLLILGFNSTLTEPVDTSGNRSDQIREKNPNLHPELKEHLTALCNDKKTTIVVLSGSKSEVLDKNFAEY-DMWLAAENGMFLRHTKGDWMTTMPEHLNMEWVDSLKHVFEYFTERTPRSEFEIRTTSLVWNYKYADVEFGRLQARDMLQHLWTGPISNASVDVVQGSRSVEVRPVGVTKGAAIDRILGEIVHNTSMTTPIDYVLCVGHFLGKDEDVYTFFEPELPSDV-NMAKCKPIDAPK-LPTEKKAPSKLPATKSGPKS--S-QTKTPKPSPAPDKRTGNNHSGGSSRRASPEKVKEKEKMAWSVLDLKGDNYFSCAVGRKRTSAR-----------------------------------------------------------------------------------------------------------YLLGSSDDVVS---------------------------------------------------------FLSRLAKGT--------------------------------------------------------------------------------------------
>GrTPS3
--------------------------MVSSCCL--DQLNLLS------TDDFRV-M-NRIPR--------------VMKVSGVISDFGEDQ------------------------------------------QAMPRKRVIIVSNQLPLRAWRDSVS--------------NEWCFEFDENDLLALLRDAFP-PDTEVRYVGT----------LKADVDTADQEEVAQVLHDKFSCETIFL----------PVDMRNEFYHGFCKHYLWP---------------------LFHYM-MPMTGNDGG-RFDRSQWMAYVSANRI------------------------------------------------------------------FADKVLEVTDRDDEDEDHVW------VHDYHLMALPTFLRRRSNR-----VKLGFFLH-------------------------------SPFPSSDMYKTLPVRDEILRALLNCDL---------------------------------------IGFHTFDYARHFLSSCRRILGLHSESNRGHIALEYY-GRTVTIKILP-----------------AGIHMGQLESMMSEESTLR-----------------MAKELKHKY--EGK----------------------IMMVGVD-------------------------------DLDLFKGIPQKFSAM--GELLETNQELRGKVVLVQIT---------------NPARSLGRDV----------QQLLDEANSIAKEVNNKYGEPGYQPIVFLKGPVTTQEKLAYYAVAEFCVVTPVRDGMNLVPYKYTVCRQGCPALDRALGVDENSPPKNSVIIVSE-------FIGCSPSL-SGAIRVNPWNIDEMANAMYRAIDLSETEKHLRHEKHYKYISSHDVAYWARSFDQDLVRACRDHYHKRYWRVGLGLAFRLVALEPNFRKLLGDTLNSAYKITSSRLILLDYDGTMMPPTSVNKGPSHEVISV-----------LNRLCDDPKNIVFIVSGRDRDTLSKWFSSCEKLGIAAEHGYFTRWTRDSAWETY-RSVDLSWKEVVEPIMQLYMEATDGSCIENKESAVVWHHQDADPDFGLFQAKELHDHL-ENVLANEPVVVKRGQHIVEVKPQGLSKGIVAENLISSMRSK---GKSPDFLLCIGD-DRSDEDMFES-----------------------IARSSANPTLPAIAE----------------------------------------------------------IFACTVGQKPSMAK-----------------------------------------------------------------------------------------------------------YYVDDIVEVIG---------------------------------------------------------LLRGIPEATVQPN----------------------------------------------------------------------------------------
>GrTPS4
--------------------------MPGNLYNNCSNLPATPTRLER-LLRERE-L-RKYSKC-------------LNDCEAELPSSTQDCFSPDLETSTCWFNDEELL-------ETVSASRSLNDDGERLDFRTSKQRLLVVANRLPVSAVRHGED---------------SWQLEMSVGGLVTAL---LGVKEFDTRWIGW----------AGVNVPDEIGQKALAKALDEKRCIPVFL----------DEEVVHQYYNGYCNNILWP---------------------LFHYIGLPQEDRLATTRSFQSQFDAYKKANQL------------------------------------------------------------------FADVVNEHYEEG----DVVW------CHDYHLMFLPKCLKERNSK-----MKVGWFLH-------------------------------TPFPSSEIHRMLPSRLELLRSVLAADL---------------------------------------VGFHTYDYARHFVSACTRILGLEGTPE----GVEDQ-GKLTRIAAFP-----------------VGIDSERFIKALELPEVQD-----------------HMKVLKQRF--AGR----------------------KVMLGVD-------------------------------RLDMIKGIPQKILAF--EKFLEENPNWCNKVVLLQIA---------------VPTRTDVPEY----------QKLTSQVHEIVGRINGRFGSLTAVPIHHLDRSLDFHELCALYAVTDVALVTSLRDGMNLVSYEYVACQE----------------SKKGVLILSE-------FAGAAQSLGAGAILVNPWNVTEVASSIGYALNMPADEREKRHHHNFKHVISHTAQEWAATFVSELNVTIVEA------------QLRTRQIPP---PLPIEVAVDRYSCLNNRLLILGFNATLTEPVDTLGRKDSQINEWEPKLRPDLREPLRKLCDDPKTTVLVLSGSARNVLDDNFSDY-NLWLAAENGMFLRVTTGDWMTTMPENLSMEWVDSVKNVFEYFTDRTPRSQFEVRETSLIWNYKYSDVEFGRLQARDLLQHLWTGPISNASLDVVQGRRSVEVRSVAVTKGAAIDRILGEIVHNKGMKEPIDYVLCIGHFLTKDEDIYTFFEPELPSEV-----------PASVRPQVPTQVRTSIVG-------SRAALLMKQNSMSAVEQNKSYAIDGDTLHSMVTDRISLQEGSSVLDLQANDYFSCSVARKRSNSR-----------------------------------------------------------------------------------------------------------YRLQSSDEVVT---------------------------------------------------------LLRELADHR--------------------------------------------------------------------------------------------
>GrTPS5
--------------------------MPGNKYSSSNLPGTPRTRLER-LLRERE-L-KRFSRD-------------FNEGEGELSSA-QDSFSPESSTS--WLNDEESL-------QPLSGARTSHDGGARQDFQASKQRLLVVANRLPVSAVKHGDS----------------WQLEMSAGGLVSAL---LGVTEFDTRWIGW----------AGINVPDESGQKTLTEALAAKNCIPVFI----------EEEIAHQYYNGYCNNTLWP---------------------LFHYLGLPQEDHLATTRNFKSQFEAYTKANQC------------------------------------------------------------------FADVVSKHYEEG----DAVW------CHDYHLMFLPKYLKERNSD-----MKVGWFLH-------------------------------TPFPSSEIHRMLPSRSELLKSVLSADL---------------------------------------VGFHTYDYARHFVSACTRILGLEGTPE----GVEDQ-GKLTRVAVFP-----------------VGIDPDRFIQALELPQVKD-----------------IVKELKQRF--AGY----------------------KVLLGVD-------------------------------RLDMIKGIPQKILAF--EKFLEENPDWRHKVVLLQIA---------------VPTRTHVLKY----------KQLTSQVHEIVGRINGRFGSFSSVPIHHLDCTLDFHTLCAIYAITDVALVTSLRDGMNLVSYEFVACQA----------------ANKGVLILSE-------FAGAAQSLGAGAILVNPWNVAEVASSIGYALNMSADEREKRHHHNFLHVTTHTSQGWAETFVSELNETIVEA------------QLRSRQIPP---PLPIEAAVDRYACSNNRLLILGFDATLTEPLDALWRKGNQIKELKHKIRSDLREPLRKLCDDPKTTVLVLSGSNRNALDNNFGDF-NLWLAAENGIFLRATMGEWMMTMPENTSMDWVDSVKHVFEYFTQRTPRSHFELRETSLIWDYRYSDAEFGRLQARDLLMHLWTGPISNLSLDVVQGSQSIEVRSVGVTKGAAIDRILGEIVHNKGMKEPIDYVLCMGHFLAKDEDIYSYFELMLPSET-----------PTSSSSQVPTPFGTPTAG----S--SAAPLKKQHSLSP--GKKSSFIGESMLDPMMGADRMSLLEGSSLINLQAENYFSCSVARKRNQIGRLGSFHILNPAPPNPVHRIQVLGAVRVRISGQVLGDAIQCDGAVSILNGIGSPWLLSMHPIFSNATSISSEISPAVISARTVRRSTAFFQLRPGLQWRESFNNFLYLHIVGDNDSVIKPAVLQIPVGFDVIENTINFARIYHVNVSIISATGSVSDIILRYSSSLGAPYRFVGTFKILSLPGSFFADHSTTPTPCSSFNIILSREQIQFSGGIVVGRLMTATPVTMAVVTFANPSFHKLPYEGNNKDHHHKTMLYNIDGGTQCYTPYSLGFSLKDE
>GrTPS6
--------------------------MMIDGYALNHRLDDAIQLFEKMPVRDTV-SWNSMIKGCLNGGDLITAKKLFDEMPGRNVVSWTTMVNGYLQFGKIQVAERLFFEMPVKDVAAWNSMIYGYLKSGRVDEAVNLFRKMPSRNVISWTSMIDGLD----------------YNGRNDEALIFYKKMVGFG-VKLSSNTVSCVLRACANVMALHLGVQTHCQVVKLGFSFDEFICTSLLTFYANCKQMENACKVFNEKLHG--NVVIWTALLTGYGLNHKHESALMVFGDMIRMAVLPNQSSFTSALNSCSGLEALDKGKEIHAVSVKLGLGSDVFVGNSLIVLYTVCGSINDAVAAFSNIGEKNVVSWNSIIVGSAKHGQGKLVLTLFSRMIRDEVDPD----EISFTGLLSACSHSGMLQKARCFFEYISRYKSTAIKLQHYVCMVDVLSRCGKLEEAEELIKNMKVKPNSIVWLALLSACRMHSNLGVAERAAKSILDLEPNCSAAYVLLSNIYASAGKWSDVSRMRVRMKQAGIVKQLGCSWVTLRGVRHEFVCADRSHPL---SEKIYQKLDWLGGKLKEFGYVPDESFALHDVEDEQKKEMLLYHSERLAVAFGLVTTAEGSTITVMKNLRACGDCHSAIKLIAKI--VGR----------------------EIIKELECEGLEVQGIEGLGHKRGAKGCSSKGQNCFQSQFDAYKKVNKLFADVVNEHYEEGDVVWCHDYHLMFLPKYLKEWNSKMKVGYFNPPLVLTPQTLHVYFLDIIDKELTSQVHEIVGRINGRFGTLTDAPIHHLAC-LNFWQLTNY---ADVALVTSLRDGMNLASYEFVACQA----------------SNKD-------------FAGAAQSLGAGAILVNPWNVTGVAD-----------EREKRHRHNFMHVTSHTSQEWATSFVR-----------------------------------------------------------------------------------------------------------------------------------------WWS----------------------------------------------------------------------------------------------------------------------------------------------------------------------------------------------------------------------------------------------------------------------------------------------------------------------------------------------------------------------------------------------------------------------------------------------------------------------------------------------------------------------------------
>GrTPS7
--------------------------MVSRSYS--NLLDLASGDSPS-FGGER----KRFPR--------------VATVPGLLSEVDDETCNSVGSEA---------------------------------PSSVSQERMIIVGNQLPLRAHRNEDN--------------GEWCFSWDEDSLLLQLKDGLG-EDLEVIYVGC----------LKEQVALNEQDDVAQTLLETFKCVPAFI----------PLELFTKFYHGFCKQHLWP---------------------LFHYM-LPLSPDLGG-RFDRSLWQAYVSVNKI------------------------------------------------------------------FADKVMEVISPDD---DYVW------VHDYHLMVLPTFLRKRFNR-----VKLGFFLH-------------------------------SPFPSSEIYRTLPVRDEILRALLNSDL---------------------------------------IGFHTFDYARHFLSCCGRMLGLSYQSKRGYIGLEYY-GRTVSIKILP-----------------VGIHIGQLQSVLNLPETAA-----------------KVAELRDQF--RGQ----------------------TVMLGVD-------------------------------DMDIFKGISLKLLAM--EQLLMQHPENRGEVVLVQIA---------------NPARGRGRDV----------QEVQSETYATVKRINNRFGRPGYDLVVLIDTPLQLYERIAYYVIAECCLVTAVRDGMNLIPYEYIICRQGNEKLDETLGLDPSA-PKKSMLVVSE-------FIGCSPSL-SGAIRVNPWNIDAVAEAMDSSLIVSEAEKQLRHEKHYRYVSTHDVAYWARSFLQDLERACGDHLRRRCWGIGFGLGFRVIALDPNFRKLSVEHIVSAYRRTKNRAILLDYDGTLMPTGSLNTTPNIEAVGI-----------LNNLCQDPKNVVFLVSRKDRKILTEWFSCCKKLGLAAENGYFIRPNHDSDWETCVSLPDFDWKQIAEPVMKLYTETTDGSTIETKESALVWNYLYADPDFGFCQAKELLDHL-ESVLANEPVSVKSGQHVVEVKPQGVNKGLVAEHLLTTMRQK---GKLPDFVLCIGD-DRSDEDMFEV-----------------------IMRAKTSPRLSPVAE----------------------------------------------------------VFACTVGQKPSKAK-----------------------------------------------------------------------------------------------------------YYVEDRSEILR---------------------------------------------------------MLQALANASEQAAKTAPTPASCGGLIINRE-----------------------------------------------------------------------
>GrTPS8
--------------------------MVSRSYS--NLLDLAYGGTPT-LSQEK----KRFPR--------------VATVPGLLSEVEDDNCNSVSSDA---------------------------------PSSVSQERMIIVGNQLPLRVHQNTDD--------------EGWCFSWDEDSLLLQLKDGLG-EDVEVIYVGC----------LKEEVPPNEQDDVAQTLLETFKCVPAFL----------PPELFTKFYHGFCKQHLWP---------------------LFHYM-LPLSPDLGG-RFDRSLWQAYVSVNKI------------------------------------------------------------------FADKVMEVINPDD---DYVW------VHDYHLMVLPTFLRKRFNR-----VKLGFFLH-------------------------------SPFPSSEIYRTLPVREELLRALLNSDL---------------------------------------IGFHTFDYARHFLTCCSRMLGLSYQSKRGYIGLEYY-GRTVSIKILP-----------------VGIHIGQLQSVLNLPETES-----------------KVAELRNKF--RGQ----------------------TVMLGVD-------------------------------DMDIFKGISLKLLAM--EQLLMQHTENAGQVVLVQIA---------------NPARGRGRDV----------EEVRSEAYATVKRINNAFGRPGYDPVVLIDTPLQFYERIAYYVIAECCLVTAVRDGMNLIPYEYIICRQGNEKLDQTLGLNPLG-PKRSMLVVSE-------FIGCSPSL-SGAIRVNPWNIDAVADAMDSALILSEAEKQLRHEKHYRYVSTHDVAYWARSFLQDLERACRDHLRKRCWGIGFGLGFRVVAMDPNFRKLSVEHIVAAYKRTKNRAILLDYDSTLLLTSSLSTIPNVEAVGI-----------LNNLCRDPKNVVFLVSAKDRKTLTEWFSCCEKLGIAAENGYFIRPKHDADWETCISVPDFDWKQIAEPVMKLYTETTDGSAIETKESSLVWNYRDADPDFGFCQAKELLDHL-ESVLANEPVLVKSGQHIVEVKPQGVNKGLVAEHLLVTMKQK---GMLPDFVLCIGD-DRSDEDMFEV-----------------------IMRATAGPYLSPVAD----------------------------------------------------------VFACTVGQKCSKAK-----------------------------------------------------------------------------------------------------------YYVEDRTEILR---------------------------------------------------------MFQVLANASEHASKIAPRPSNRA--IIDRV-----------------------------------------------------------------------
>GrTPS9
--------------------------MMSKSYT--NLLDLASGNFPV-MGQPRE-K-KRLPR--------------VMTVPGVISELDDDQANSVASDV---------------------------------PSSIIQDRIIIVANQLPVKAKRRPDN--------------KGWSFSWDDDSLLLQLKDGLP-EEMEVLYVGS----------LKVDVDPSEQDDVSQLLLDRFKCVPAFL----------PPDILTKFYHGFCKQHLWP---------------------LFHYM-LPFSANHGG-RFYRSLWEAYVAANKI------------------------------------------------------------------FSQRVIEVINPED---DYVW------IHDYHLMVLPTFLRRRFNT-----LRMGFFLH-------------------------------SPFPSSEIYRTLPVREEILKALLNSDL---------------------------------------IGFHTFDYARHFLSCCSRMLGLEYQSKRGYIGVEYY-GRTIGIKIMP-----------------VGIHMAQIESVLRLADKEW-----------------RVGELKQQF--EGK----------------------TVLLGVD-------------------------------DMDVFKGVNLKLLAM--EQMLKQHPKWQGRAVLVQIA---------------NPARGRGQDL----------EEIQAEITASCKRINETFGRPGYEPIVFIDRPVSLSERVAYYSVAECVVVTAVRDGMNLTPYEYIVCRQGVSESESS--SESSG-SKKSMLVVSE-------FIGCSPSL-SGAIRVNPWNIETTAEAMNEAISMADAEKQLRHEKHYRYVSSHDVAFWSRSFFQDMERTCKDHFWRRCWGIGLSFGFRVVALDPNFRKLSIDHIVSVYLRSKNRAILLDYDGTVMPQTSHNKTPSSEVISI-----------INTLSSDIKNTVFVVSGRGRDSLAQWFSPCKKLGIAAEHGYFMRWSANDNWEVCGQNSEFGWKEIAEPVMKLYTEATDGSSIETKESALVWHHRDADPGFGSSQAKEMLDHL-ESVLANEPVTVKSGQFIVEVKPQGVSKGVVAEKIFTTMAES---GRQADFVLCIGD-DRSDEEMFEI-----------------------ISSAISSGVLSSNTS----------------------------------------------------------VFACTVGQKPSKAK-----------------------------------------------------------------------------------------------------------YYLDDPAEVVN---------------------------------------------------------MLESLAEASDPEPFSDTRSEDSI------------------------------------------------------------------------------
>GrTPS10
MSISSPDTCISHNNNNLPNLSNKSNGMRGNKYN-CNNSGTPRTRLER-LLRERE-L-RKFNKS-------------LNDGETELS--NNDSFSPDSFEAFSWFNDEESL-------ETISANGCSTDGCERQDSRTSRERLLVVANRLPVSAVRRGVD---------------SWHLEISVGGLVSAL---LGVKEFETRWIGW----------AGVNVPDEIGQRALIKALAEKRCIPVFL----------DEEIVHQYYNGYCNNILWP---------------------LFHYLGLPQEDRLATTRSFQSQFDAYKKANQM------------------------------------------------------------------FAEVVKEHYVEG----DVVW------CHDYHLMFLPKCLKERNRK-----MKVGWFLH-------------------------------TPFPSSEIHRTLPSRSELLRSVLAADL---------------------------------------VGFHTYDYARHFVSACTRILGLEGTPE----GVEDQ-GRLTRVAAFP-----------------IGIDSDRFIRALELPQVQD-----------------HMKELKERF--AGR----------------------KVMLGVD-------------------------------RLDMIKGIPQKILAF--EKFLEENPNWRDKVVLLQIA---------------VPTRTDVPEY----------QKLTSQVHEIVGRINGRFGTLTAVPIHHLDRSLDFHALCALYAVTDVALVTSLRDGMNLVSYEFVACQA----------------SKKGVLILSE-------FAGAAQSLGAGAILVNPWNVTEVASSIGYALNMPADEREKRHHHNFVHVTTHTSQEWAATFVSELNDTIVEA------------QLRTRQIPP---PLPIEVAVDRYAKSNNRLLILGFNATLTEPVDTLGRKGSQIKEMEPKLRPDLQEPLRKLCDDPKTTIVVLSGSDRSVLDDNFGDY-SMWLAAENGMFLRATKGDWMTTMPENLNMEWVDSVKHVFEYFTERTPRSHFELRETSLIWNYKYADVEFGRLQARDLLQHLWTGPISNASLDVVQGSRSIEVRSVGVTKGAAIDRILGEIVHNKGMKEPIDYVLCIGHFLAKDEDIYTFFEPELPSEV-----------PAPVRSHVTPPVRTSVSKLSTSRSLSREDRLKKHRPMPTIERSKSYHVNTDVFQSRVVDRMSLQEGSSVLDLQGDNYFSCSVARKRSNAR-----------------------------------------------------------------------------------------------------------YLLRSSDDVVK---------------------------------------------------------LLTELTNSWIDSMNTDGSTMEGN------------------------------------------------------------------------------
>GrTPS11
------------------------------------------------MGPVRE-R-KRLTR--------------VMTVPGVVSELDDDQANSVNSDV---------------------------------HSSVNQDRIIIVANQLPVKAKRGPDN--------------KGWSFNWDDYSLLLQLKDGLP-EEMEVLYVGS----------LKIDVDINEQDEVSSVLLEKFKCVPAFL----------PPEIFNKFYHGFCKQHLWS---------------------LFHYM-LPYSANHGG-RFDRSLWEAYVAANKI------------------------------------------------------------------FSQRVIEVINPED---DYIW------IHDYHLMVLPTFLRRRFNR-----LRMGFFLH-------------------------------SPFPSSEIYRTSPVREEILKALLNSDL---------------------------------------IGFHTFDYARHFLSCCSRMLGLEYQSKRGYIGLEYY-GRTIGIKIMP-----------------VGVHMEQIESALRVADKES-----------------RIHEFKQKF--DGK----------------------TVLLGVD-------------------------------DMDVFKGVNLKLLAM--EQMLKQHPKWQGRAVLVQIT---------------NPARGRGKDL----------EDTQAEIQASCKRINEMFGKPGYEPIVFIDRPISLTERVAYYTIAECVVVTAVRDGMNLTPYEYIACRQGVSESASS--SESNG-PKKSKLVVSE-------FIGCSPSL-SGAIRVNPWNFEATAEAMNEAISMADAETQLQHEKHYRYVSSHDVAFWSHSFFQDMERTCKDHFRRRCWGIGLSFGFRVVALDPNFRKLSIDHIESVYVRSKNRAILLDYDGTVMPQTSHNKTPNAEVISI-----------VNRLLGDTKNTVFVVSGRGKESLDKWFSPCKKLGIAAEHGYFMRWSSDDKWEVCGPNSEFRWKQIAEPVMRLYTEATDGSSIETKESALVWHHRDADPSFGSSQAKEMLDHL-ESVLANEPVTVKSGQFIIDVKPQGVSKGVVAEKVFTTMAES---GKQADFVLCIGD-DRSDEEMFEI-----------------------ISSAISSGILSSNTS----------------------------------------------------------VFACTVGQKPSKAK-----------------------------------------------------------------------------------------------------------YYLDDPAEVIN---------------------------------------------------------MLEALADASDPGSFTDTESDISL------------------------------------------------------------------------------
>GrTPS12
--------------------------MMSRSYT--NLLDLASGNFPA-MGQPRE-K-KRLPR--------------VMTVPGVISELDDDQANSVTSDA---------------------------------PSSAIQDRIIIVANQLPVKAKRRPDN--------------KGWSFSWDDDSLLLQLKDGLP-EEMEVLYVGS----------LKVDVDPVEQDDVSQLLLDKFKCVPAFL----------PSDILTKFYHGFCKQHLWP---------------------LFHYM-LPFSASHGG-RFDRSLWEAYVAANKI------------------------------------------------------------------FSQRVIEVINPED---DYVW------IHDYHLMVLPTFLRRRFNR-----LRMGFFLH-------------------------------SPFPSSEIYRTLPVREEIMKALLNSDL---------------------------------------IGFHTYDYARHFLSCCSRMLGLEYQSKRGYIGVEYY-GRTIGIKIMP-----------------VGIHMGQIKSVLSLADKEW-----------------RVAELKQQF--EGK----------------------TVLLGVD-------------------------------DMDVFKGIDLKLLAM--EQMLKQHPKWQGRAVLVQIA---------------NPSRGRGKDL----------EDIQAEIQASCKRINETFGQPGYEPIVLIDRPVSLCERFAYYTIAECVVVTAVRDGMNLTPYEYIVGRQGVSESESS--SESSG-PKKSMLVVSE-------FIGCSPSL-SGAIRVNPWNTESTAEAMNEAISMSDAEKQLRHEKHYRYVSSHDVAFWSRSFFQDLERTCKDHFRRRCWGIGLSFGFRVVALDPNFGKLSIDHIVSVYLRSKNRAILLDYDGTVMPQTSHNKTPSAEVISI-----------INALSGDTKNTVFVVSGRGRESLGKWFSPCKKLGIAAEHGFFMRWSANDEWELCGQNSEFGWKQIAEPVMKLYTESTDGSSIETKESALVWHHRDADPGFGSSQAKEMLDHL-ESVLANEPVAVKSGQFIVEVKPQGVSKGMVAEKIFTTMSEK---GKQADFVLCIGD-DRSDEEMFEI-----------------------ISNAISSGILSSSTS----------------------------------------------------------VFACTVGQKPSKAR-----------------------------------------------------------------------------------------------------------YYLDDPAEVLN---------------------------------------------------------MLEALAEASDPESFTDTESEGSL------------------------------------------------------------------------------
>GrTPS13
--------------------------MVSRSYS--NLLELASGEAPS-LGRIS----RRIPR--------------IMTVPGIISDIDDDPSESVCSDP--------------------------------SSSSSQKDRIIMVANQLPIRAHRKSDNNKNGSSSCSTTTTSNNWIFSWDDNSLLLQMRDGLGDDDVEVIYIGC----------LKEEIHPNEQDEVSQILLETFKCVPTFL----------PPDLFSRYYHGFCKQQLWP---------------------LFHYM-LPLSPDLGG-RFNRSLWQAYVSVNKI------------------------------------------------------------------FADRIMEVINPED---DFVW------VHDYHLMVLPTFLRKRFNR-----VKLGFFLH-------------------------------SPFPSSEIYKTLPIREELLRAFLNADL---------------------------------------IGFHTFDYARHFLSCCSRMLGLTYESKRGYIGVEYY-GRTVSIKILP-----------------MGIHMGQLESVLSLPETEA-----------------KVTELLKQYCDQGK----------------------TMLLGVD-------------------------------DMDIFKGISLKLLAM--EQLLLQHPECQGKVVLVQIA---------------LPARGRGKDV----------KEVQEETYSTVKRINETFGKPGYDPIVLIDEPLKFYERIAYYVVAECCLVTAVRDGMNLIPYEYIISRQGNEMLNKVLGLEPST-PKKSMLVVSE-------FIGCSPSL-SGAIRVNPWNIDAVADAMDCALAMAEAEKQLRHEKHYRYVSTHHVGYWAHSFLQDLERTCREHSRRRCWGIGFGLSFRVVALDPNFRKLSMEHIVSAYKRTTTRAILLDYDGTLMPQASIDKSPSSKSLDI-----------LNSLCRDRNNMVFIVSAKSRKTLTEWFSPCEKLGIAAEHGYFLRLKGDVEWETCVPAVDCAWKQIAEPVMKQYMETTDGSYIEDKETALVWCYEDADPDFGSCQAKELLDHL-ESVLANEPVTVKSGQNFVEVKPQGVSKGLVAKRLLSTMQER---GMLPDFVLCIGD-DRSDEDMFEV-----------------------IISSVLGPLIDPRAE----------------------------------------------------------VFACTVGKKPSKAK-----------------------------------------------------------------------------------------------------------YYLDDTVEICR---------------------------------------------------------LMQGLASVSDQMHSVLA------------------------------------------------------------------------------------
>GrTPS14
--------------------------MPGNKYN--GNSNHIPTRVER-LLRERV-L-SEQRKS----IRASQSNEVSDNHKGDEVSENGQCYREGDNSGVAFV--KQYL-------EEAGAA------------RPFGQRLLVVANRLPVSAVRRGED---------------SWSLDISAGGLVSAL---LGVKQFEARWIGW----------AGVNVPDEIGQKALTKALAEKRCIPVFL----------DEEIVHQYYNGYCNNILWP---------------------LFHYLGLPQEDRLATTRSFQSQFAAYKKANQM------------------------------------------------------------------FADVVNAHYEEG----DVVW------CHDYHLMYLPECLKKYNTK-----MKVGWFLH-------------------------------TPFPSSEIHRTLPSRYELLRSVLAADL---------------------------------------VGFHTYDYARHFVSACTRILGLEGTPE----GVEDQ-GKLTRVAAFP-----------------IGIDSDRFIRALELPQVQE-----------------HIKELKERF--SGR----------------------KVMLGVD-------------------------------RLDMIKGIPQKLLAF--EKFLEENPYWRDKVVLLQIA---------------VPTRTDVPEY----------QKLTSQVHEIVGRINGRFGTLTAVPIHHLDCSLDFHALCALYAVTDVALVTSLRDGMNLVSYEFVACQE----------------AKKGVLVLSE-------FAGAAQSLGAGAVLVNPWNITEVAASIGQALNMPAEEREKRHCHNFHHVTEHTAQEWAETFVSELNDTVVEA------------QLRSSKVPP---ELPQNDAMECYLLSSNR---LGFNTTLTEPVDTPGSRGDQIKEMELKLHPALREPLTALCNDPKTTIVVLSGSDRCVLDKNFGEY-NLWLAAENGMFLRHTKGDWMTTMPEHLNLEWIDSVKHVFEYFTERTPRSHFDFRDTSLVWNYKYADIEFGRLQARDMLQHLWTGPISNASVDVVQGSRSVEVRAVGVTKGAAIDRILGEIVHTTSMTTPIDYVLCIGHFLGKDEDVYTFFEPELPFDALSIARSKPFDGPRLLPAERSPPLKLPASKSGAKS--SLHKMTQPPFPAPDRRTSSYYSGESLRRHPSVPEKIS----WSVLDLKGDNYFSCAVGRTRTSAR-----------------------------------------------------------------------------------------------------------YLLGSSDDVVS---------------------------------------------------------FLNRLTNASSSSDLVFGTDSLHLHPTHIRTSV---------------------------------------------------------------------
>GrTPS15
--------------------------MASRSCA--NFLHLASGNL---LDIPQT-P-RGLPR--------------VMTVPGIISDMDSCSSNDGDSDV---------------------------------ASSGCRERKIIVANMLPLHAKRDGET--------------SKWHFSWDEDSLLLHLKDGFS-PETEVVFVGS----------LKVDIDVNEQEEVAQKLLEDFNCVPTFL----------PHDLQKKFYLGFCKQHLWP---------------------LFHYM-LPMCPDHGD-RFDRILWQAYVSANKI------------------------------------------------------------------FADKVMEVINPDD---DYVW------IHDYHLMVLPTFLRKHLNR-----IKLGFFLH-------------------------------SPFPSSEIYRTLPVRDEILRGLLNCDL---------------------------------------IGFHTFDYARHFLSCCSRMLGLDYESKRGHIGLDYF-GRTVFIKILP-----------------VGVHMGRLESVLNLSSTAA-----------------RVKEIQKQF--EGK----------------------KLILGID-------------------------------DMDIFKGISLKLLAV--EQLLQQHPDLQGKIVLVQIV---------------NPARGFGKDV----------QEAKKETYMTAKKINEVYGSPNYQPVILIDRPVPRYEKSAYYALAECCIVNAVRDGMNLVPYKYIVCRQGTPGMDEALGVKPEY-PRTSMLVVSE-------FIGCSPSL-SGAIRVNPWDIDAVAEALNTAITMPESEKQLRHEKHYRYVSTHDVAYWARSFVMDLDRACQDHYSKRCWGIGLGLSFRVVSLSPSFRRLAIDHICSAYRRTNRRAIFLDYDGTLVPEASIIKTPSPEVISI-----------IKTLCDDPKNTVFIVSGRGRASLSDWLAPCEKLGIAAEHGYFIRWSKDSEWETSPVGADLEWKKIVEPVMSLYREATDGSSIETKEGGLVWHHLDADPDFGSCQAKELLDHL-ESVLANEPAVVHRGQHIVEVKPQGVSKGLVAEKVLSRMVNG---GKPPDFVMCVGD-DKSDEDMFQS-----------------------ILTSVSNPSLPVAPE----------------------------------------------------------IFACTVGRKPSKAR-----------------------------------------------------------------------------------------------------------YYLDDTADVLK---------------------------------------------------------LLKGLATATISKPRCLPEIKVSFESNA--------------------------------------------------------------------------
>GhTPS1
-------------------------------------MDLASGDM---FNSPQT-P-ERISR--------------VMTVP-----VDGGITDDGDFDS---------------------------------LSSECCEKTIIVANFLPLQAQKDIKS--------------GQWLFSFDEDSLLLQMKDGFS-SDTIVVYVGS----------LKVDVDPKEQDEVSKTLLEEFNCVPTFL----------PPDLQKKFYHGFCKQYLWP---------------------LFHYM-LPMCADYGN-RFDRLHWQAYLSANKI------------------------------------------------------------------FADKIIEVTNPEK---DYVW------VHDYHLMALPTFLRKHFHR-----VKLGFFLH-------------------------------SPFPSSEIYRTLPVREEILKALLNADL---------------------------------------IGFHTFDYARHFLTCCSRILGLDHESKRGHIGLDYF-GRTVYMKILP-----------------VGIHMGQLQSSLNHPSSST-----------------KVKEIVAKF--NGK----------------------RIIIGVD-------------------------------DMDIFKGISLKVLAM--EQLLQQHPELQGKVVLIQIV---------------NPARSTGKDV----------QEAKREIYESTERINDVFGFPGYEPVVLIDRCVPFYEKAAYYACAECCIVNAVRDGMNLVPYKYIVCRQGTSRMDEALQIAPES-PRTSMLVVSE-------FIGCSPSL-SGAIRVNPWSIDALADALNMAITMPGVEKQIRHEKHYRYVSSHDVAYWSQSFMQDLERACKEHYNRHCWGFGFGLSFRILSISPSFRKLSIDHILSVHRRTCRRAIFLDYDGTVVPHSSIIKSPGPEVILF-----------MNSICSDPKNTVFIVSGRGKNSLSDWFAQCENLGIAAEHGYFIRWNRRSEWETFPIAIDFGWKRIAEPVMQLSTEATDGSFIESKESALVWHHQDADPDFGSSQAKELLDHL-ENVLANEPVVVKRGHQIVE----GVTKGLVAKKVLSTMISN---GEPPDFVLCVGD-DRSDEDMFES-----------------------ISNTAYISSLPVSPE----------------------------------------------------------IFACTIGQKPSKAR-----------------------------------------------------------------------------------------------------------YYLDDTVDLLK---------------------------------------------------------LLSGLTGASSSTTSTSNTETEPNTAIIQKWKHSELVGWFEDNNQHSFSLDRWVLVDVSIFRCRFDTSQGRGQRA---------------------------
>GhTPS2
--------------------------MVSRSYS--NLLELASGEAPS-LGRIS----RRIPR--------------IMTVPGIISDIDDDPSESVCSDP--------------------------------SSSSSQKDRIIMVANQLPIRAHRKSDNNKNGSSSCSTTTTSNNWIFSWDDNSLLLQMRDGLGDDDVEVIYVGC----------LKEEIHPNEQDEVSQILLETFKCVPTFL----------PPDLFSRYYHGFCKQQLWP---------------------LFHYM-LPLSPDLGG-RFNRSLWQAYVSVNKI------------------------------------------------------------------FADRIMEVINPED---DFVW------VHDYHLMVLPTFLRKRFNR-----VKLGFFLH-------------------------------SPFPSSEIYKTLPIREELLRAFLNADL---------------------------------------IGFHTFDYARHFLSCCSRMLGLTYESKRGYIGVEYY-GRTVSIKILP-----------------MGIHMGQLESVLSLPETEA-----------------KVTELLKQYCDQGK----------------------TMLLGVD-------------------------------DMDIFKGISLKLLAM--EQLLLQHPECQGKVVLVQIA---------------LPARGRGKDV----------KEVQEETYSTVKRINETFGKPGYDPIVLIDEPLKFYERIAYYVVAECCLVTAVRDGMNLIPYEYIISRQGNEMLNKVLGLEPST-PKKSMLVVSE-------FIGCSPSL-SGAIRVNPWNIDAVADAMDCALAMAEAEKQLRHEKHYRYVSTHHVGYWAHSFLQDLERTCREHSRRRCWGIGFGLSFRVVALDPNFRKLSMEHIVSAYKRTTTRAILLDYDGTLMPQASIDKSPSSKSLDI-----------LNSLCRDRNNMVFIVSAKSRKTLTEWFSPCEKLGIAAEHGYFLRLKGDVEWETCVPSVDCAWKQIAEPVMKQYMETTDGSYIEDKETALVWCYEDADPDFGSCQAKELLDHL-ESVLANEPVTVKSGQNFVEVKPQGVSKGLVAKRLLSTMQER---GMLPDFVLCIGD-DRSDEDMFEV-----------------------IISSVLGPLIDPRAE----------------------------------------------------------VFACTVGKKPSKAK-----------------------------------------------------------------------------------------------------------YYLDDTVEICR---------------------------------------------------------LMQGLASVSDQMHSVLA------------------------------------------------------------------------------------
>GhTPS3
--------------------------MMSRSYT--NLLDLASGNFPA-MGQPRE-K-KRLPR--------------VMTVPGVISELDDDQANSVTSDA---------------------------------PSSAIQDRIIIVANQLPVKAKRRPDN--------------KGWSFSWDDDSLLLQLKDGLP-EEMEVLYVGS----------LKVDVDPVEQDDVSQLLLDKFKCVPAFL----------PSDILTKFYHGFCKQHLWP---------------------LFHYM-LPFSASHGG-RFDRSLWEAYVAANKI------------------------------------------------------------------FSQRVIEVINPED---DYVW------IHDYHLMVLPTFLRRRFNR-----LRMGFFLH-------------------------------SPFPSSEIYRTLPVREEIMKALLNSDL---------------------------------------IGFHTYDYARHFLSCCSRMLGLEYQSKRGYIGVEYY-GRTIGIKIMP-----------------VGIHMGQIKSVLSLADKEW-----------------RVAELKQQF--EGK----------------------TVLLGVD-------------------------------DMDVFKGIDLKLLAM--EQMLKQHPKWQGRAVLVQIA---------------NPSRGRGKDL----------EDIQAEIQASCKRINETFGQPGYEPIVLIDRPVSLCERFAYYTIAECVVVTAVRDGMNLTPYEYIVGRQGVSESESS--SESSG-PKKSMLVVSE-------FIGCSPSL-SGAIRVNPWNTESTAEAMNEAISMSDAEKQLRHEKHYRYVSSHDVAFWSRSFFQDLERTCKDHFRRRCWGIGLSFGFRVVALDPNFRKLSIDHIVSVYLRSKNRAILLDYDGTVMPQTSHNKTPSAEVISI-----------INALSGDTKNTVFVVSGRGRESLGKWFSPCKKLGIAAEHGFFMRWSANDEWELCGQNSEFGWKQIAEPVMKLYTESTDGSSIETKESALVWHHRDADPGFGSSQAKEMLDHL-ESVLANEPVAVKSGQFIIEVKPQGVSKGMVAEKIFTTMSEK---GKQADFVLCIGD-DRSDEEMFEI-----------------------ISNAISSGILSSSTS----------------------------------------------------------VFACTVGQKPSKAR-----------------------------------------------------------------------------------------------------------YYLDDPAEVLN---------------------------------------------------------MLKALAEASDPESFTDTESEGSL------------------------------------------------------------------------------
>GhTPS4
--------------------------MASRSCA--NFLHLASGNL---LDIPQT-P-RGLPR--------------VMTVPGIISDMDSCSSNDGDSDV---------------------------------ASSGCRERKIIVANMLPLHAKRDGET--------------SKWHFSWDEDSLLLHLKDGFS-PETEVVFVGS----------LKVDIDVNEQEEVAQKLLEDFNCVPTFL----------PHDLQKKFYLGFCKQHLWP---------------------LFHYM-LPMCPDHGD-RFDRILWQAYVSANKI------------------------------------------------------------------FADKVMEVINPDD---DYVW------IHDYHLMVLPTFLRKHLNR-----IKLGFFLH-------------------------------SPFPSSEIYRTLPVRDEILRGLLNCDL---------------------------------------IGFHTFDYARHFLSCCSRMLGLDYESKRGHIGLDYF-GRTVFIKILP-----------------VGVHMGRLESVLNLSSTAA-----------------RVKEIQKQF--EGK----------------------KLILGID-------------------------------DMDIFKGISLKLLAV--EQLLQQHPDLQGKIVLVQIV---------------NPARGFGKDV----------QEAKKETYMTAKKINEVYGSPNYQPVILIDRPVPCYEKSAYYALAECCIVNAVRDGMNLVPYKYIVCRQGTPGMDEALGVKPEY-PRTSMLVVSE-------FIGCSPSL-SG------XALDS----------------------------------WYNRFITEVE------WTWSNFGARQG------------------RINGLFGSTERR----------------------------------------------KDLTF-------------------------------WC-----------------------------------------GITW-------------ALVLL-------------------------------------------------------------------------------------------------------------------------------------------------------------------------------------------------------------------------------------------------------------------------------------------------------------------------------------------------------------------------------------------------------------------------------------------------------------------------
>GhTPS5
MSISSQEICILPNKNNLALLQTNG--MPGNLFNNCSNLPATPTRLER-LLRERE-L-RKYSKC-------------LNDCEAELPSSTQDCFSPDLETSTCWFNDEELL-------ETVSASRSLNDDGERLDFRTSKQRLLVVANRLPVSAVRHGED---------------SWQLEMSVGGLVTAL---LGVKEFDTRWIGW----------AGVNVPDEIGQKALAKALDEKRCIPVFL----------DEEVVHQYYNGYCNNILWP---------------------LFHYIGLPQEDRLATTRSFQSQFDAYKKANQL------------------------------------------------------------------FADVVNEHYEEG----DVVW------CHDYHLMFLPKCLKERNSK-----MKVGWFLH-------------------------------TPFPSSEIHRMLPSRLELLRSVLAADL---------------------------------------VGFHTYDYARHFVSACTRILGLEGTPE----GVEDQ-GKLTRIAAFP-----------------VGIDSERFIKALELPEVQD-----------------HMKVLKQRF--AGR----------------------KVMLGVD-------------------------------RLDMIKGIPQKILAF--EKFLEENPNWRNKVVLLQIA---------------VPTRTDVPEY----------QKLTSQVHEIVGRINGRFGSLTAVPIHHLDRSLDFHELCALYAVTDVALVTSLRDGMNLVSYEYVACQE----------------SKKGVLILSE-------FAGAAQSLGAGAILVNPWNVTEVASSIGYALNMPADEREKRHHHNFKHVISHTAQEWASTFVSDLNVTIVEA------------QLRTRQIPP---PLPIEVAVDRYSCSNNCLLILGFNATLTEPVDTLGRKDSQINEWQPKLRPDLREPLRKLCDDPKTTVLVLSGSARNVLDDNFSDY-NLWLAAENGMFLRVTTGDWMTTMPENLSMEWVDSVKNVFEYFTDRTPRSQFEVRETSLIWNYKYSDVEFGRLQARDLLQHLWTGPISNASLDVVQGRRSVEVRSVAVTKSAAIDRILGEIVHNKGMKEPIDYVLCIGHFLTKDEDIYTFFEPELPSEV-----------PASVRPQVPTQVRTSIVG-------SRAALLMKQNSTSAVEQNKSYAIDGDTLHSMVTDRISLQEGSSVLDLQANDYFSCSVARKRSNSR-----------------------------------------------------------------------------------------------------------YRLQSSDEVVT---------------------------------------------------------LLRELADHR--------------------------------------------------------------------------------------------
>GhTPS6
--------------------------MPGNKYSSSNLPGTPRTRLER-LLRERE-L-KRFSRD-------------FNEGEGARTSHDGGARQ---------------------------------------DFQASKQRLLVVANRLPVSAVKHGDS----------------WQLEMSAGGLVSAL---LGVTEFDTRWIGW----------AGINVPDESGQKTLTEALAAKNCIPVFI----------EEEIAHQYYNGYCNNTLWP---------------------LFHYLGLPQEDHLATTRNFKSQFEAYTKANQC------------------------------------------------------------------FADVVSKHYEEG----DAVW------CHDYHLMFLPKYLKERNSD-----MKVGWFLH-------------------------------TPFPSSEIHRMLPSRSELLKSVLSADL---------------------------------------VGFHTYDYARHFVSACTRILGLEGTPE----GVEDQ-GKLTRVAVFP-----------------VGIDPDRFIQALELPQVKD-----------------IVKELKQRF--AGY----------------------KVLLGVD-------------------------------RLDMIKGIPQKILAF--EKFLEENPDWRHKVVLLQIA---------------VPTRTHVLKY----------KQLTSQVHEIVGRINGRFGSFSSVPIHHLDCTLDFHTLCAIYAITDVALVTSLRDGMNLVSYEFVACQA----------------ANKGVLILSE-------FAGAAQSLGAGAILVNPWNVAEVASSIGYALNMSADEREKRHHHNFLHVTTHTSQGWAETFVSELNETIVEA------------QLRSRQIPP---PLPIEAAVDRYACSNNRLLILGFDATLTEPLDALWRKGNQIKELKHKIRSDLREPLRKLCDDPKTTVLVLSGSNRSALDNNFGDF-NLWLAAENGIFLRATMGEWMMTMPENTSMDWVDSVKHVFEYFTQRTPRSHFELRETSLIWDYRYSDAEFGRLQARDLLMHLWTGPISNLSLDVVQGSQSIEVRSVGVTKGAAIDRILGEIVHNKGMKEPIDYVLCMGHFLAKDEDIYSYFELMLPSET-----------PTSSSSQVPTPFGTPTAG----S--SAAPLKKQHSLSP--GKKSSFIGESMLDPMMGADRMSLLEGSSLINLQAENYFSCSVARKRSKSR-----------------------------------------------------------------------------------------------------------YLLRSSDEVLE---------------------------------------------------------LLRGMANHC--------------------------------------------------------------------------------------------
>GhTPS7
--------------------------MVSRSYS--NLLDLASGDSPS-FGGER----KRFPR--------------VATVPGLLSEVDDETCNSVGSEA---------------------------------PSSVSQERMIIVGNQLPLRAHRNEDN--------------GEWCFSWDEDSLLLQLKDGLG-EDLEVIYVGC----------LKEQVALNEQDDVAQTLLETFKCVPAFI----------PPELFTKFYHGFCKQHLWP---------------------LFHYM-LPLSPDLGG-RFDRSLWKAYVSVNKI------------------------------------------------------------------FADKVMEVISPDD---DYVW------VHDYHLMVLPTFLRKRFNR-----VKLGFFLH-------------------------------SPFPSSEIYRTLPVRDEILRALLNSDL---------------------------------------IGFHTFDYARHFLSCCGRMLGLSYQSKRGYIGLEYY-GRTVSIKILP-----------------VGIHIGQLQSVLNLPETAA-----------------KVAELRDQF--RGQ----------------------TVMLGVD-------------------------------DMDIFKGISLKLLAM--EQLLMQHPENRGEVVLVQIA---------------NPARGRGRDV----------QEVQSETYATVKRINNRFGRPGYDLVVLIDTPLQLYERIAYYVIAECCLVTAVRDGMNLIPYEYIICRQGNEKLDETLGLDPSA-PKKSMLVVSE-------FIGCSPSL-SGAIRVNPWNIDAVAEAMDSALIVSEAEKQLRHEKHYRYVSTHDVAYWARSFLQDLERACGDHLRRRCWGIGFGLGFRVIALDPNFRKLSVEHIVSAYRRTKNRAILLDYDGTLMPTGSLNTTPNIEAVGI-----------LNNLCQDPRNVVFLVSRKDRKILTEWFSCCKKLGLAAENGYFIRPNHDSDWETCVSLPDFDWKQIAEPVMKLYTETTDGSTIETKESALVWNYLYADPDFGFCQAKELLDHL-ESVLANEPVSVKSGQHVVEVKPQGVNKGLVAEHLLTTMRQK---GKLPDFVLCIGD-DRSDEDMFEV-----------------------IMRAKTSPRLSPVAE----------------------------------------------------------VFACTVGQKPSKAK-----------------------------------------------------------------------------------------------------------YYVEDRSEILR---------------------------------------------------------MLQALASASEQAAKTAPTPASCGGLIINRE-----------------------------------------------------------------------
>GhTPS8
-------------------MQDACAVFSEKRYG--NLCFELSSGLEA-LDKAKETLAMVFMRSLDSEVFVGNSLVVLYTLRGNNNDAGVAFYNVGEKNVALWNSVTVDVHSMVKDAFNLGAAERGAKSILYLELN-CSASYVLLPNIYASAGERSDVS---------------RMRMRMKQGGIVRQL----GVTEFDTRWIGW----------AGINVPDESGQKTLTEALAAKNCIPVFI----------EEEIAHQYYNGYCNNTLWP---------------------LFHYLGLPQEDHLATTRNFKSQFEAYTKANKC------------------------------------------------------------------FADVVSKHYEEG----DAVW------CHDYHLMFLPKYLKERNSD-----MKVGWFLY-------------------------------TPFPSSEIHRMLPSRSELLKSVLS--L---------------------------------------IYFHTYDYARHFVSACTRILGLESTPE----GVEDQ-GKLTRVAVFP-----------------VGIDPDRFIQALELPQVKD-----------------IVKELKQRF--AGY----------------------KVLLGVD-------------------------------RLDMIKGIPQKILAF--EKFLEENPDWRHKVVLLQIA---------------VPTRTHVLKY--------------------------------------------------------VALVTSLRDGMNLVSYEFVPCQA----------------ANKGVLILSE-------FAGAAQSLGAGAILVNPWNVAEVASSISYALNMSADEREKRHHHNFLHVTTHTSQGWAETFVSELNETIVEA------------QLRSRQIPP---PLPIEAAVDRYACSNNRLLILG----------------NQIKELKHKIRSDLREPLRKLCDDPKTTVLVLSGSNRSALDNNFGDF-NLWLAAENGIFLRATTGEWMMTMPENTSMDWVDSVKRVFEYFTQRTPRSHFELRETSLIWDYRYSDAKFGRLQARDLLMHLWTGPISNLSLDVVQGSQSIEVRSVGVTKGAAIDRILGEIVHNKGMKEPIDYVLCMGHFLAKDEDIFSYFELMLPSET-----------PTSSSSQVPTPFGTPTAG----S--SAAPLKKQHSLSP--GKKSSFIGESMLDPMMGADRMSLLEGSSLINLQAENYFSCSVARKRSKSR-----------------------------------------------------------------------------------------------------------YLLRSSDEVLE---------------------------------------------------------LLRGMANHC--------------------------------------------------------------------------------------------
>GhTPS9
--------------------------M-----------------------------------------------------------------------------------------------------------------------------------------------------------QMLLKLMQ------------------------------------------------------------------------------------------------------LFNFS-L-------------------------------------------------------------------------------------------F------------------------------------CYFSSNN-------------------------------------------------------------------------------------------------------------------------------------------------------------------------------------------------------------------------------------------------------------------------------------------------------------------------------------------------------------------------------------------------------FWQLTNY---ADVALVTSLRDGMNFASYEFVACQA----------------SNKDGA-----------FAGATQFLGGGAILVNPWNVTGVSG-----------------------------------------------------------------------------------------------------------------------------------------------------------------------------------------------------------------------------------------------------------------------------------------------------------EKEIVTT------------------------------------------------------------------------------------------------ITSCM---------------------------------------------------------------------------------------------------------------------------------------------------------------------------------------------------------------------------------------------------------------------------------------------
>GhTPS10
--------------------------MMSRSYT--NLLDLASGNFPV-MGQPRE-K-KRLPR--------------VMTVPGVISELDDDQANSVASDV---------------------------------PSSIIQDRIIIVANQLPVKAKRRPDN--------------KGWSFSWDDDSLLLQLKDGLP-EEMEVLYVGS----------LKVDVDPSEQDDVSQLLLDRFKCVPAFL----------PPDILTKFYHGFCKQHLWP---------------------LFHYM-LPFSANHGG-RFYRSLWEAYVAANKI------------------------------------------------------------------FSQRVIEVINPED---DYVW------IHDYHLMVLPTFLRRRFNR-----LRMGFFLH-------------------------------SPFPSSEIYRTLPVREEILKALLNSDL---------------------------------------IGFHTFDYARHFLSCCSRMLGLEYQSKRGYIGVEYY-GRTIGIKIMP-----------------VGIHMAQIESVLRLADKEW-----------------RVGELKQQF--EGK----------------------TVLLGVD-------------------------------DMDVFKGVNLKLLAM--EQMLKQHPKWQGRAVLVQIA---------------NPARGRGQDL----------EEIQAEITASCKRINETFGQPGYEPIVFIDRPVSLSERVAYYSVAECVVVTAVRDGMNLTPYEYIVCRQGVSESESS--SESSG-SKKSMLVVSE-------FIGCSPSL-SGAIRVNPWNIETTAEAMNEAISMADAEKQLRHEKHYRYVSSHDVAFWSRSFFQDMERTCKDHFRRRCWGIGLSFGFRVVALDPNFRKLSIDHIVSVYLRSKNRAILLDYDGTVMPQTSHNKTPSSEVISI-----------INTLSSDIENTVFVVSGRGKDSLAQWFSPCKKLGIAAEHGYFMRWSANDNWEVCGQNSEFGWKEIAEPVMKLYTEATDGSSIETKESALVWHHRDADPGFGSSQAKEMLDHL-ESVLANEPVTVKSGQFIVEVKPQGVSKGVVAEKIFTTMAES---GRQADFVLCIGD-DRSDEEMFEI-----------------------ISSAISSGVLSSNTS----------------------------------------------------------VFACTVGQKPSKAK-----------------------------------------------------------------------------------------------------------YYLDDPAEVVN---------------------------------------------------------MLESLAEASDPEPFSDTRSEDSI------------------------------------------------------------------------------
>GhTPS11
--------------------------MPGNKYN--GNSNHIPTRVER-LLRERV-L-SEQRKS----IRASQSNEVSDNHKGDEVSENGQCYREGDNSGVAFV--KQYL-------EEAGAA------------RPFRQRLLVVANRLPVSAVRRGED---------------SWSLDISAGGLVSAL---LGVKQFEARWIGW----------AGVNVPDEIGQKALTKALAEKRCIPVFL----------DEEIVHQYYNGYCNNILWP---------------------LFHYLGLPQEDRLATTRSFQSQFAAYKKANQM------------------------------------------------------------------FADVVNAHYEEG----DVVW------CHDYHLMYLPECLKKYNTK-----MKVGWFLH-------------------------------TPFPSSEIHRTLPSRYELLRSVLAADL---------------------------------------VGFHTYDYARHFVSACTRILGLEGTPE----GVEDQ-GKLTRVAAFP-----------------IGIDSDRFIRALELPQVQE-----------------HIKELKERF--SGR----------------------KVMLGVD-------------------------------RLDMIKGIPQKLLAF--EKFLEENPYWRDKVVLLQIA---------------VPTRTDVPEY----------QKLTSQVHEIVGRINGRFGTLTAVPIHHLDCSLDFHALCALYAVTDVALVTSLRDGMNLVSYEFVACQE----------------AKKGVLVLSE-------FAGAAQSLGAGAVLVNPWNITEVAASIGQALNMPAEEREKRHCHNFHHVTEHTAQEWAETFVSELNDTVVEA------------QLRSSKVPP---ELPQNDAMECYLLSSNR---LGFNTTLTEPVDTPGSRGDQIKEMELKLHPALREPLTALCNDPKTTIVVLSGSDRCVLDKNFGEY-NLWLAAENGMFLRHTKGDWMTTMPEHLNLEWIDSVKHVFEYFTERTPRSHFDFRDTSLVWNYKYADIEFGRLQARDMLQHLWTGPISNASVDVVQGSRSVEVRAVGVTKGAAIDRILGEIVHTTSMTTPIDYVLCIGHFLGKDEDVYTFFEPELPFDALSIARSKPFDGPRLLPAERSPPLKLPASKSGAKS--SLHKKTQPPFPAPDRRTSSYYSGESLRRHPSVPEKIS----WSVLDLKGDNYFSCAVGRTRTSAR-----------------------------------------------------------------------------------------------------------YLLGSSDDVVS---------------------------------------------------------FLNRLANASSSSDLVFGTDSLHLHPTHIRTSV---------------------------------------------------------------------
>GhTPS12
MSISSPDTCISHNNNNLPNLSNKSNGMRGNKYN-CNNSGTPRTRLER-LLRERE-L-RKFNKS-------------LNDGETELS--NNDSFSPDSFEAFSWFNDEESL-------ETISANRCSTDGCERQDSRTSRERLLVVANRLPVSAVRRGVD---------------SWHLEISVGGLVSAL---LGVKEFETRWIGW----------AGVNVPDEIGQRALIKALAEKRCIPVFL----------DEEIVHQYYNGYCNNILWP---------------------LFHYLGLPQEDRLATTRSFQSQFDAYKKANQM------------------------------------------------------------------FAEVVKEHYVEG----DVVW------CHDYHLMFLPKCLKERNRK-----MKVGWFLH-------------------------------TPFPSSEIHRTLPSRSELLRSVLAADL---------------------------------------VGFHTYDYARHFVSACTRILGLEGTPE----GVEDQ-GRLTRVAAFP-----------------IGIDSDRFIRALELPQVQD-----------------HMKELKERF--AGR----------------------KVMLGVD-------------------------------RLDMIKGIPQKILAF--EKFLEENPNWRDKVVLLQIA---------------VPTRTDVPEY----------QKLTSQVHEIVGRINGRFGTLTAVPIHHLDRSLDFHALCALYAVTDVALVTSLRDGMNLVSYEFVACQA----------------SKKGVLILSE-------FAGAAQSLGAGAIL----KIRLTSNTLCLHVFVKKQKRE-----HY-----------------ELNDTIVEA------------QLRTRQIPP---PLPIEVAVDRYAKSNNRLLILGFNATLTEPVDTLGRKGSQIKEMEPKLRPDLQEPLRKLCDDPKTTIVVLSGSDRSVLDDNFGDY-SMWLAAENGMFLRATKGDWMTTMPENLNMEWVDSVKHVFEYFTERTPRSHFELRETSLIWNYKYADVEFGRLQARDLLQHLWTGPISNASLDVVQGSRSIEVRSVGVTKGAAIDRILGEIVHNKGMKEPIDYVLCIGHFLAKDEDIYTFFEPELPSEV-----------PAPVRSHVTPPVRTSVSKLSTSRSLSREDRLKKHRPMPTIERSKSYHVNTDVFQSRVVDRMSLQEGSSVLDLQGDNYFSCSVARKRSNAR-----------------------------------------------------------------------------------------------------------YLLRSSDDVVK---------------------------------------------------------LLTELTNSWIDSMNTDGSTMEGN------------------------------------------------------------------------------
>GhTPS13
--------------------------MVSSCCL--DQLNLLS------TDDFRV-M-NRIPR--------------VMKVSGVISDFGEDQ------------------------------------------QAMPRKRVIIVSNQLPLRAWRDSVS--------------NEWCFEFDENDLLSLLRDAFP-PDTEVRYVGT----------LKADVDTADQEEVAQVLHDKFSCETIFL----------PVDMRNEFYHGFCKHYLWP---------------------LFHYM-MPMTGNDGG-RFDRSQWIAYVSANRI------------------------------------------------------------------FADKVLEVTDRDDEDEDHVW------VHDYHLMALPTFLRRRSNR-----VKLGFFLH-------------------------------SPFPSSDMYKTLPVRDEILRALLNCDL---------------------------------------IGFHTFDYARHFLSSCRRILGLHSESNRGHIALEYY-GRTVTIKILP-----------------AGIHMGQLESMMSEESTLR-----------------MAKELKHKY--EGK----------------------IMMVGVD-------------------------------DLDLFKGIPQKFSAM--GELLETNQELRGKVVLVQIT---------------NPARSLGRDV----------QQLLDEANSIAKEVNNKYEEPGYQPIVFLKGPVTTQEKLAYYAVAEFCVVTPVRDGMNLVPYKYTVCRQGCPALDKALGVDENSPPKNSVIIVSE-------FIGCSPSL-SGAIRVNPWNIDEMANAMYRAIDLSETEKHLRHEKHYKYISSHDVAYWARSFDQDLVRACRDHYHKRYWRVGLGLAFRLVALEPNFRKLLGDTLNSAYKITSSRLILLDYDGTMMPPTSVNKGPSHEVISV-----------LNRLCDDPKNIVFIVSGRDRDTLSKWFSSCEKLGIAAEHGYFTRWTRDSAWETY-RSVDLSWKEVVEPIMQLYMEATDGSCIENKESAVVWHHQDADPDFGLFQAKELHDHL-ENVLANEPVVVKRGQHIVEVKPQGLSKGIVAENLISSMRSK---GKSPDFLLCIGD-DRSDEDMFES-----------------------IARSSANPTLPAIAE----------------------------------------------------------IFACTVGQKPSMAK-----------------------------------------------------------------------------------------------------------YYVDDIVEVIG---------------------------------------------------------LLRGIPEATVQPN----------------------------------------------------------------------------------------
>GhTPS14
--------------------------MVSRSYS--NLLDLAYGGTPT-LSQEK----KRFPR--------------VATVPGLLSEVEDDNCNSVSSDA---------------------------------PSSVSQERMIIVGNQLPLRAHQNTDD--------------EGWCFSWDEDSLLLQLKDGLG-EDVEVIYVGC----------LKEEVPPNEQDDVAQTLLETFKCVPAFL----------PPELFTKFYHGFCKQHLWP---------------------LFHYM-LPLSPDLDG-RFDRSLWQAYVSVNKI------------------------------------------------------------------FADKVMEVINPDD---DYVW------VHDYHLMVLPTFLRKRFNR-----VKLGFFLH-------------------------------SPFPSSEIYRTLPVREELLRALLNSDL---------------------------------------IGFHTFDYARHFLTCCSRMLGLSYQSKRGYIGLEYY-GRTVSIKILP-----------------VGIHIGQLQSVLNLPETEA-----------------KVAELRNKF--RGQ----------------------TVMLGVD-------------------------------DMDIFKGISLKLLAM--EQLLMQHTENTGQVVLVQIA---------------NPARGRGRDV----------AEVRSETYATVKRINNAFGRPGYDPVVLIDTPLQFYERIAYYVIAECCLVTAVRDGMNLIPYEYIICRQGNEKLDQTLGLNPLE-PKRSMLVVSE-------FIGCSPSL-SGAIRVNPWNIDAVADAMDSALILSEAEKQLRHEKHYRYVSTHDVAYWARSFLQDLERACGDHLRKRCWGIGFGLGFRVVAMDPNFRKLSVEHIVAAYKRTKNRAILLDYDSTLLLTSSLSTIPNVEAVGI-----------LNNLCRDPKNVVFLVSAKDRKTLTEWFSCCEKLGIAAENGYFIRPKHDADWETCISVPDFDWKQIAEPVMKLYTETTDGSAIETKESSLVWNYRDADPDFGFCQAKELLDHL-ESVLANEPVLVKSGQHIVEVKPQGVNKGLVAEHLLVTMKQK---GMLPDFVLCIGD-DRSDEDMFEV-----------------------IMRATAGPYLSPVAD----------------------------------------------------------VFACTVGQKCSKAK-----------------------------------------------------------------------------------------------------------YYVEDRTEILR---------------------------------------------------------MFQVLANASEHASKIAPRPSNRA--IIDRV-----------------------------------------------------------------------
>GhTPS15
MSISSPDTCISHNNNNLPNLSNKSNGMRGNKYN-CNNSGTPRTRLER-LLRERE-L-RKFNKS-------------LNDGETEL--LNNDSFSPDSFEAFSWFNDEESL-------ETISANRNSTDGCERQDSRASRERLLVVANRLPVSAVRRGVD---------------SWHLEISVGGLVSAL---LGVKEFETRWIGW----------AGVNVPDEIGQRALIKALAEKRCIPVFL----------DEEIVHQYYNGYCNNILWP---------------------LFHYLGLPQEDRLATTRSFQSQFDAYKKANQM------------------------------------------------------------------FAEVVKEHYVEG----DVVW------CHDYHLMFLPKCLKERNRK-----MKVGWFLH-------------------------------TPFPSSEIHRTLPSRLELLRSVLAADL---------------------------------------VGFHTYDYARHFVSACTRILGLEGTPE----GVEDQ-GRLTRVAAFP-----------------IGIDSDRFIRALELPQVQD-----------------HMKELKERF--AGRKGILMQICEQFIELLMVNVNNCKVMLGVD-------------------------------RLDMIKGIPQKILAF--EKFLEENPNWRDKVVLLQIA---------------VPTRTDVPEY----------QKLTSQVHEIVGRINGRFGTLTAVPIHHLDRSLDFHALCALYAVTDVALVTSLRDGMNLVSYEFVACQA----------------SKKGVLILSE-------FAGAAQSLGAGAILVNPWNVTEVASSIGYALNMPADEREKRHHHNFVHVTTHTSQEWAATFVSELNDTIVEA------------QLRTRQIPP---PLPIEVAVDRYAKSNNRLLILGFNATLTEPVDTLGRKGSQIKEMEPKLRPDLQEPLRKLCDDPKTTIVVLSGSDRSVLDDNFGDY-SMWLAAENGMFLRATKGDWMTTMPENLNMEWVDSVKHVFEYFTERTPRSHFELRETSLIWNYKYADVEFGRLQARDLLQHLWTGPISNASLDVVQGSRSIEVRSVGVTKGAAIDRILGEIVHNKGMKEPIDYVLCIGHFLAKDEDIYTFFEPELPSEV-----------PAPVRSHVTPPVRTSVSKLSTSRSLSREDRLKKHRPMPTIERSKSYHVNTDVFQSRVVDRMSLQEGSSVLDLQGDNYFSCSVARKRSNAR-----------------------------------------------------------------------------------------------------------YLLGSSDDVVK---------------------------------------------------------LLTELTNSWINGMNTDGSTMEGN------------------------------------------------------------------------------
>GhTPS16
-------------------------------------------------------------------------------------------------------------------------------------------------------------------------------------------MRDGLGDDDVEVIYVGC----------LKEEIHPNEQDEVSQILLETFKCVPTFL----------PPDLFSRYYHGFCKQQLWP---------------------LFHYM-LPLSPDLGG-RFNRSLWQAYVSVNKI------------------------------------------------------------------FADRIMEVINPED---DFVW------VHDYHLMVLPTFLRKRFNR-----VKLGFFLH-------------------------------SPFPSSEIYKTLPIREELLRAFLNADL---------------------------------------IGFHTFDYARHFLSCCSRMLGLTYESKRGYIGVEYY-GRTVSIKILP-----------------MGIHMGQLESVLSLPETEA-----------------KVTELLKQYCDQGK----------------------TMLLGVD-------------------------------DMDIFKGISLKLLAM--EQLLLQHPECQGKVVLVQIA---------------LPARGRGKDV----------KEVQEETYSTVKRINETFGKPGYDPIVLIDEPLKFYERIAYYVVAECCLVTAVRDGMNLIPYEYIISRQGNERLNKVLGLEPST-PKKSMLVVSE-------FIGCSPSL-SGAIRVNPWNIDAVADAMDCALAMAEAEKQLRHEKHYRYVSTHHVGYWAHSFLQDLERTCREHSRRRCWGIGFGLSFRVVALDPNFRKLSMEHIVSAYKRTTTRAILLDYDGTLMPQASIDKSPSSKSLDI-----------LNSLCRDRNNMVFIVSAKSRKTLTEWFSPCEKLGVAAEHGYFLRLKGDVEWETCVPAVDCAWKQIAEPVMKQYMETTDGSYIEDKETALVWCYEDADPDFGSCQAKELLDHL-ESVLANEPVTVKSGQNFVEVKPQGVSKGLVAKRLLSTMQER---GMLPDFVLCIGD-DRSDEDMFEV-----------------------IISSVLGPLIDPRAE----------------------------------------------------------VFACTVGKKPSKAK-----------------------------------------------------------------------------------------------------------YYLDDTVEICR---------------------------------------------------------LMQGLASVSDQMHSVLA------------------------------------------------------------------------------------
>GhTPS17
--------------------------MASRSCA--NFLHLASGNL---LDIPQT-P-RGLPR--------------VMTVPGIISDMDSCSSNDGDSDV---------------------------------ASSGCRERKIIVANMLPLHAKRDRET--------------SKWRFSWDEDSLLLHLKDGFS-PEMEVVYVGS----------LKVDIDVNEQEEVAQKLLEDFNCVPTFV----------PHDLQKKFYLGFCKQHLWP---------------------LFHYM-LPMCPDHGD-RFDRILWQAYVSANKI------------------------------------------------------------------FADKVMEVINPDD---DYVW------IHDYHLMVLPTFLRKHLNR-----IKLGFFLH-------------------------------SPFPSSEIYRTLPVRDEILRGLLNCDL---------------------------------------IGFHTFDYARHFLSCCSRMLGLDYESKRGHIGLDYF-GRTVFIKILP-----------------VGVHMGRLESVLNLSSTAA-----------------RVKEIQKQF--EGK----------------------KFILGID-------------------------------DMDIFKGISLKLLAV--EQLLQQHPDLQGKIVLVQIV---------------NPARGFGKDV----------QEAKKETYMTAKKINEVYGSPNYQPVILIDRPVPRYEKSAYYALAECCIVNAVRDGMNLVPYKYIVCRQGTPGMDEALGVKPEY-PRTSMLVVSE-------FIGCSPSL-SGAIRVNPWDIDAVAEALNTAITIPESEKQLRHEKHYRYVSTHDVAYWARSFVMDLDRACQDHYSKRCWGIGLGLSFRVVSLSPNFRRLAIDHICSAYRRTSRRAIFLDYDGTLVPEASIIKTPSPEVISI-----------IKTLCDDPKNTVFIVSGRGRASLSDWLAPCEKLGIAAEHGYFIRWSKDSEWETSPVGADLEWKKIVEPVMSLYREATDGSSIETKESGLVWHHQDADPDFGSCQAKELLDHL-ESVLANEPAVVHRGQHIVEVKPQV---------------------------------------------------------------------------------------------------------------------------------------------------------------------------------------------------------------------------------------------------------------------------------------------------------------------------------------------------------------------------------------------------------------------------------------------
>GhTPS18
--------------------------MMSRSYT--NLLDLASGNFPV-MGQPRE-K-KRLPR--------------VMTVPGVISELDDDQANSVASDV---------------------------------PSSIIQDRIIIVANQLPVKAKRRPDN--------------KGWSFSWDDDSLLLQLKDGLP-EEMEVLYIGS----------LKVDVDPSEQDDVSQLLLDRFKCVPAFL----------PPDILTKFYHGFCKQHLWL---------------------LFHYM-LPFSANHGG-RFYRSLWEAYVAANKI------------------------------------------------------------------FSQRVIEVINPED---DYVW------IHDYHLMVLPTFLRRRFNR-----LRMGFFLH-------------------------------SPFPSSEIYRTLPVREEILKALLNSDL---------------------------------------IGFHTFDYARHFLSCCSRMLGLEYQSKRGYIGLEYY-GRTIGIKIMP-----------------VGIHMAQIESVLRLADKEW-----------------RVGELKQQF--EGK----------------------TVLLGVD-------------------------------DMDVFKGVNLKLLAM--EQMLKQHPKWQGRAVLVQIA---------------NPARGRGQDL----------EEIQAEITASCKRINETFGQPGYEPIVFIDRPVSLSERVAYYSVAECVVVTAVRDGMNLTPYEYIVCRQGVSESESS--SESSG-SKKSMLVVSE-------FIGCSPSL-SGAIRVNPWNIETTAEAMNEAISMADAEKQLRHEKHYRYVSSHDVAFWSRSFFQDMERTCKDHFRRRCWGIGLSFGFRVVALDPNFRKLSIDHIVSVYLRSKNRAILLDYDGTVMPQTSHNKTPSSEVISI-----------INTLSSDIKNTVFVVSGRGRDSLAQWFSPCKKLGIAAEHGYFMRWSANDNWEVCGQNSEFGWKEIAEPVMKLYTEATDGSSIETKESALVWHHRDADPGFGSSQAKEMLDHL-ESVLANEPVTVKSGQFIVEVKPQGVSKGVVAEKIFTTMAES---GRQADFVLCIGD-DRSDEEMFEI-----------------------ISSAISSGVLSSNTS----------------------------------------------------------VFACTVGQKPSKAK-----------------------------------------------------------------------------------------------------------YYLDDPAEVVN---------------------------------------------------------MLESLAEASDPEPFSDTRSEDSI------------------------------------------------------------------------------
>GhTPS19
--------------------------MMSRSYT--NLLDLASGNFPV-MGPVRE-R-KRLTR--------------VMTVPGVVSELDDDQANSVNSDV---------------------------------HSSVNQDRIIIVANQLPVKAKRGPDN--------------KGWSFNWDDYSLLLQLKDGLP-EEMEVLYVGS----------LKIDVDINEQDEVSSVLLENFKCVPAFL----------PPEIFNKFYHGFCKQHLWS---------------------LFHYM-LPYSANHGG-RFDRSLWEAYVAANKI------------------------------------------------------------------FSQRVIEVINPED---DYIW------IHDYHLMVLPTFLRRRFNR-----LRMGFFLH-------------------------------SPFPSSEIYRTSPVREEILKALLNSDL---------------------------------------IGFHTFDYARHFLSCCSRMLGLEYQSKRGYIGLEYY-GRTIGIKIMP-----------------VGVHMEQIESALRVADKES-----------------RIHEFKQKF--DGK----------------------TVLLGVD-------------------------------DMDVFKGVNLKLLAM--EQMLKQHPKWQGRAVLVQIT---------------NPARGRGKDL----------EDTQAEIQASCKRINEMFGKPGYEPIVFIDRPISLTERVAYYTIAECVVVTAVRDGMNLTPYEYIACRQGVSESASS--SESNG-PKKSMLVVSE-------FIGCSPSL-SGAIRVNPWNCEATAEAMNKAISMADAETQLQHEKHYRYVSSHDVAFWSRSFFQDMERTCKDHFRRRCWGIGLSFGFRVVALDSNFRKLSIDHIESVYVRSKNRAILLDYDGTVMPQTSHNKTPNAEVISI-----------VNRLLGDTKNTVFVVSGRGKESLDKWFSPCKQLGIAAEHGYFMRWSSDDKWEVCGPNSEFRWKQIAEPVMRLYTEATDGSSIETKESALVWHHRDADPSFGSSQAKEMLDHL-ESVLANEPVTVKSGQFIIDVKPQGVSKGVVAEKVFTTMAES---GKQADFVLCIGD-DRSDEEMFEI-----------------------ISSAISSGILSSNTS----------------------------------------------------------VFACTVGQKPSKAK-----------------------------------------------------------------------------------------------------------YYLDDPAEVIN---------------------------------------------------------MLEALADASDPGSFTDTESDISL------------------------------------------------------------------------------
>GhTPS20
--------------------------MMSRSYT--NLLDLASGNFPA-MGQPRE-K-KRLPR--------------VMTVPGVISELDDDQANSVASDA---------------------------------PSSAIQDRIIIVANQLPVKAKRRPDN--------------KGWSFSWDDDSLLLQLKDGLP-EEMEVLYVGS----------LKVDVDRVEQDDVSQLLLDKFKCVPAFL----------PSDILTKFYHGFCKQHLWP---------------------LFHYM-LPFSASHGG-RFDRSLWEAYVAANKI------------------------------------------------------------------FSQRVIEVINPED---DYVW------IHDYHLMVLPTFLRRRFNR-----LRMGFFLH-------------------------------SPFPSSEIYRTLPVREEIMKALLNSDL---------------------------------------IGFHTYDYARHFLSCCSRMLGLEYQSKRGYIGVEYY-GRTIGIKIMP-----------------VGIHMGQIKSVLSLADKEW-----------------RVAELKQQF--EGK----------------------TVLLGVD-------------------------------DMDVFKGIDLKLLAM--EQMLKQHPKWQGRAVLVQIA---------------NPSSGRGKDL----------EDIQAEIQASCKRINETFGHTGYEPIVLIDRPVSLCERFAYYTIAECVVVTAVRDGMNLTPYEYIVGRQGVSESESS--SESSG-PKKSMLVVSE-------FIGCSPSL-SGAIRVNPWNTESTAEAMNEAISMSDAEKQLRHEKHYRYVSSHDVAFWSRSFFQDLERTCKDHFRRRCWGIGLSFGFRVVALDPNFRKLSIDHIVSVYLRSKNRAILLDYDGTVMPQTSHNKTPSAEVISI-----------INALSGDTKNAVFVVSGRGRESLGKWFSPCKKLGIAAEHGFFMRWSANDEWELCGQNSEFGWKQIAEPVMKLYTESTDGSSIETKESALVWHHRDADPGFGSSQAKEMLDHL-ESVLANEPVAVKSGQFIVEVKPQGVSKGMVAEKIFTTMSEK---GKQADFVLCIGD-DRSDEEMFEI-----------------------ISNAISSGILSSSTS----------------------------------------------------------VFACTVGQKPSKAR-----------------------------------------------------------------------------------------------------------YYLDDPAEVLN---------------------------------------------------------MLEALAEASDPESFTDTESEGSL------------------------------------------------------------------------------
>GhTPS21
--------------------------MASSSYI--SLMDLASGDM---FNSPQT-P-ERISR--------------VMTVP-----VDGGITDDGDFDS---------------------------------LSSECCEKTIIVANFLPLQAQKDIKS--------------GEWLFSFDEDSLLLQMKDGFS-SDTIVVYVGS----------LKVDVDSKEQDEVSKTLLEEFNCVPTFL----------PPDLQKKFYHGFCKQYLWP---------------------LFHYM-LPMCADYSN-RFDRLHWQAYLSANKI------------------------------------------------------------------FADKIIEVTNPEK---DYVW------VHDYHLMALPTFLRKHFHR-----VKLGLFLH-------------------------------SPFPSSEIYRTLPVREEILKALLNADL---------------------------------------IGFHTFDYARHFLTCCSRILGLDHESKRGHIGLDYF-GRTVYMKILP-----------------VGIHMGQLQSSLNHPSSST-----------------KVKEIVAKF--NDK----------------------KIIIGVD-------------------------------DMDIFKGISLKVLAM--EQLLQQHPELQGKVVLIQIV---------------NPARSTGKDV----------QEAKREIYETTERINDVFGFPGYEPVVLIDRCVPFYEKAAYYACAECCIVNAVRDGMNLVPYKYIVCRQGTSRMDEALQIAAES-PRTSMLVVSE-------FIGCSPSL-SGAIRVNPWNIDAVADALNMAITMPGVEKQIRHEQHYRYVSSHDVGYWSQSFMQDLERACKEHYNRHCWGFGFGLSFRILSISPNFRKLSIDHIISVHRRTCRRAIFLDYDGTVVPHSSIIKSPGPEVILF-----------MNSICSDPKNTVFIVSGRGKNSLSDWFAQCENLGIAAEHGYFIRWNRRSEWETFPIAIDFGWKRIAEPVMQLYTEATDGSFIESKESALVWHHQDADPDFGSSQAKELLDHL-ENVLANEPVVVKRGHQIVE----GVTKGLVAKKVLATMISN---GEPPDFVLCVGD-DRSDEDMFQS-----------------------ISNTAYISSLPVSPE----------------------------------------------------------IFACTIGQKPSKAR-----------------------------------------------------------------------------------------------------------YYLDDTVDVLK---------------------------------------------------------LLSGLTGASSSTTSTSNTETEVSFESCA-------------------------------------------------------------------------
>GhTPS22
--------------------------MPGNKYN--GNSPHIPTRTER-LLRDRE-L-REQRKS----NRTSHLDEVIDIRKGAEVSENGPRFREGDNSRAAFV--EKYL-------EDAAVARALTEGCERQDGRPFRQRLLVVANRLPVSAVRRGED---------------SWSLEISAGGLVTAL---LGVKEFETRWIGW----------AGVNVPDEIGQKALTKALAEKWCIPVFL----------DEEIVHQYYNGYCNNILWP---------------------LFHYLGLPQEDRLATTRSFQSQFAAYKKANQM------------------------------------------------------------------FADVVNMHYEEG----DVVW------CHDYHLMYLPECLKNHNNN-----MKVGWFLH-------------------------------TPFPSSEIHRTLPSRSELLRSVLAADL---------------------------------------VGFHTYDYARHFVSACTRILGIEGTPE----GVEDQ-GRLTRVAAFP-----------------IGIDSLRFQNALLVPQVQE-----------------HIKELKERF--SGR----------------------KVMLGVD-------------------------------RLDMIKGIPQKILAF--EKFLEENPNWRDKVVLLQIA---------------VPTRTDVPEY----------QKLTSQVHEIVGRINGRFGSLTAVPIHHLDRSLDFHALCALYAVTDVALVTSLRDGMNLVSYEFVACQE----------------AKKGVLILSE-------FAGAAQSLGAGAILVNPWNITEVAASIAQALNMSAEEREKRHQHNFHHVTKHTAQEWAEMFVSELNDTVVEA------------QLRTSKEPP---ELPQNDAVERYLLSGNRLLILGFNSTLTEPVDTSGNRSDQIREKNPNLHPELKEHLTALCNDKKTTIVVLSGSKSEVLDKNFAEY-DMWLAAENGMFLRHTKGDWMTTMPEHLNMEWVDSLKHVFEYFTERTPRSEFEIRTTSLVWNYKYADVEFGRLQARDMLQHLWTGPISNASVDVVQGSRSVEVRPVGVTKGAAIDRILGEIVHNTSMTTPIDYVLCVGHFLGKDEDVYTFFEPELPSDV-NMAKCKPIDAPK-LPTEKKAPSKLPAAKSGPKS--S-QTKTPKPSPAPDKRTGNNHSGGSSRRASPEKVKEKEKMAWSVLDLKGDNYFSCAVGRKRTSAR-----------------------------------------------------------------------------------------------------------YLLGSSDDVVS---------------------------------------------------------FLSRLAKGT--------------------------------------------------------------------------------------------
>GhTPS23
--------------------------MVSRSYS--NLLDLAYGGTPT-LSQEK----KRFRR--------------VATVPGLLSEVEDDNCNSVSSDA---------------------------------PSSVSQERMIIVGNQLPLRVHQNTDD--------------EGWCFSWDEDSLLLQLKDGLG-EDVEVIYVGC----------LKEEVPPNEQDDVAQTLLETFKCVPAFL----------PPELFTKFYHGFCKQHLWP---------------------LFHYM-LPLSPDLGG-RFDRSLWQAYVSVNKI------------------------------------------------------------------FADKVMEVINPDD---DYVW------VHDYHLMVLPTFLRKRFNR-----VKLGFFLH-------------------------------SPFPSSEIYRTLPVREELLRALLNSDL---------------------------------------IGFHTFDYARHFLTCCSRMLGLSYQSKRGYIGLEYY-GRTVSIKILP-----------------VGIHIGQLQSVLNLPETES-----------------KVAELRNKF--RGQ----------------------TVMLGVD-------------------------------DMDIFKGISLKLLAM--EQLLMQHTENAGQVVLVQIA---------------NPARGRGRDV----------EEVRSEAYATVKRINNAFGRPGYDPVVLIDTPLQFYERIAYYVIAECCLVTAVRDGMNLIPYEYIICRQGNEKLDQTLGLNPLG-PKRSMLVVSE-------FIGCSPSL-SGAIRVNPWNIDAVADAMDSALILSEAEKQLRHEKHYRYVSTHDVAYWARSFLQDLERACRDHLRKRCWGIGFGLGFRVVAMDPNFRKLSVEHIVAAYKRTKNRAILLDYDSTLLLTSSLSTIPNVEAVGI-----------LNNLCRDPKNVVFLVSAKDRKTLTEWFSCCEKLGIAAENGYFIRPKHDADWETCISVPDFDWKQIAEPVMKLYTETTDGSAIETKESSLVWNYRDADPDFGFCQAKELLDHL-ESVLANEPVLVKSGQHIVEVKPQGVNKGLVAEHLLVTMKQK---GMLPDFVLCIGD-DRSDEDMFEV-----------------------IMRATAGPYLSPVAD----------------------------------------------------------VFACTVGQKCSKAK-----------------------------------------------------------------------------------------------------------YYVEDRTEILR---------------------------------------------------------MFQVLANASEHASKIAPRPSNRA--IIDRV-----------------------------------------------------------------------
>GhTPS24
--------------------------MPGNKYN--GNSPHIPTRTER-LLRDKE-L-REQRKS----NRTSHLDEVIDIRKGAEVSENGPRFREGDNSKADFV--EKYL-------EDAAVARALTEGCERQDGRPFRQRLLVVANRLPVSAVRRGED---------------SWSLEISAGGLVTAL---LGVKEFETRWIGW----------AGVNVPDEIGQKALTKALAEKWCIPVFL----------DEEIVHQYYNGYCNNILWP---------------------LFHYLGLPQEDRLATTRSFQSQFAAYKKANQM------------------------------------------------------------------FADVVNMHYEEG----DVVW------CHDYHLMYLPECLKNHNNN-----MKVGWFLH-------------------------------TPFPSSEIHRTLPSRSELLRSVLAADL---------------------------------------VGFHTYDYARHFVSACTRILGIEGTPE----GVEDQ-GRLTRVAAFP-----------------IGIDSLRFQNALLVPQVQE-----------------HIKELKERF--SGR----------------------KVMLGVD-------------------------------RLDMIKGIPQKILAF--EKFLEENPNWRDKVVLLQIA---------------VPTRTDVPEY----------QKLTSQVHEIVGRINGRFGSLTAVPIHHLDRSLDFHALCALYAVTDVALVTSLRDGMNLVSYEFVACQE----------------AKKGVLILSE-------FAGAAQSLGAGAILVNPWNITEVAASIAQALNMSAEEREKRHQHNFHHVTKHTAQEWAEMFVSELNDTVVEA------------QLRTSKEPP---ELPQNDAVERYLRSGNRLLILGFNSTLTEPVDTSGNRSDQIREKNPNLHPELKEHLTALCNDKKTTIVVLSGSKSEVLDKNFAEY-DMWLAAENGMFLRHTKGDWMTTMPEHLNMEWVDSLKHVFEYFTERTPRSEFEIRTTSLVWNYKYADVEFGRLQARDMLQHLWTGPISNASVDVVQGSRSVEVRPVGVTKGAAIDRILGEIVHNKSMTTPIDYVLCVGHFLGKDEDVYTFFEPELPSDA-NMAKCKPIDAPK-LPTEKKAPSKLPATKSGPKS--S-QTKTPKPSPAPDKRTVNNHSSGSSRRASPEKVKEKEKMAWSVLDLKGDNYFSCAVGRKRTSAR-----------------------------------------------------------------------------------------------------------YLLGSSDDVVS---------------------------------------------------------FLSRLAKGT--------------------------------------------------------------------------------------------
