# Supplementary material for: Genome-wide Identification and analysis of the stress-resistance function of the TPS (Trehalose-6-Phosphate Synthase) gene family in cotton
Source: BMC Genet. 2016 Mar 18;17:54. doi: 10.1186/s12863-016-0360-y (PMC4797179; doi:10.1186/s12863-016-0360-y)
Supplement: Additional file 3: Table S1. — Primers used for qRT-PCR (XLS 15 kb) [file 12863_2016_360_MOESM3_ESM.xls]

## Sheet: Sheet1
Additional file 3:Table S1 Primers for qRT-PCR
Primer name	sequence（5’-3’）
GaTPS1-F	TCTTACAGCAGCACCCAGAC
GaTPS1-R	CTCATAACGGGGAACAGGGC
GaTPS2-F	GATAATGCGAGCAACGGCTG
GaTPS2-R	GCCTTGCTACATTTCTGCCC
GaTPS3-F	TGTTAAAAGGGGGCAGCACA
GaTPS3-R	CGGTAAGGTAGGGTTGGCAG
GaTPS4-F	CAAAGCGCCTACTCTCCACA
GaTPS4-R	TCGATCAACGGCCCCAATAC
GaTPS5-F	TCAAGTGTGTACCGGCGTTT
GaTPS5-R	CCCACAACGACCGATGGAAT
GaTPS6-F	CACTGACTGAGGGATGCGAA
GaTPS6-R	TCACACCAGCCCATCCAATC
GaTPS7-F	ACCTGGACTGTTCGCTTGAC
GaTPS7-R	TGCCGTCCCGTAAAGATGTC
GaTPS8-F	CCAAGATGCAGACCCCGATT
GaTPS8-R	CTGGCGGTTCCCCATTACTT
GaTPS9-F	AACAAGACACCAAGTGCGGA
GaTPS9-R	ATGGGGAAAACCACTTGCCT
GaTPS10-F	CGGACCCAGGTTTTGGATCT
GaTPS10-R	CTTTTCGGCAACCACACCTT
GaTPS11-F	TCTTGGTGCTGGAGCCATTT
GaTPS11-R	GTAGCAGCCCACTCTTGTGA
GaTPS12-F	AGGTTTGCAGGTCGAAAGGT
GaTPS12-R	ATCGGTCCTGGTAGGGACAG
GaTPS13-F	CATCTCAAGGATGGGCCGAA
GaTPS13-R	CAGCTTCAATCGGGAGTGGT
GaTPS14-F	CACTGCGAGCACATCGAAAC
GaTPS14-R	ATGTTTGGGCGACATCGTCT
GrTPS1-F	AGATGCTGACCCCGACTTTG
GrTPS1-R	CTGGCGGTTCCCCATTACTT
GrTPS2-F	CACTGACTGAGGGATGCGAA
GrTPS2-R	TCACACCAGCCCATCCAATC
GrTPS3-F	ATGATGGTTGGCGTCGATGA
GrTPS3-R	CTCCTCGCCGGGTTTGTAAT
GrTPS4-F	CGCATTGCTGCATTTCCAGT
GrTPS4-R	AAGCCGATCAACGCCTAACA
GrTPS5-F	TCGGACGCCTTGGATCTTTC
GrTPS5-R	CAAGGGCTCCCGATTCCATT
GrTPS6-F	GCAGCAGTAAGGGGCAAAAC
GrTPS6-R	ATCCCCTTCCTCGTAGTGCT
GrTPS7-F	TCGAGACGAAAGAGAGTGCG
GrTPS7-R	TGAAACCGGCTCGTTAGCAA
GrTPS8-F	AGAATGCCGGTCAGGTTGTT
GrTPS8-R	TCCTGGTCTTCCAAACGCAT
GrTPS9-F	AGGTGTGGTTGCCGAAAAGA
GrTPS9-R	TTCGAGGAGAGGACACCACT
GrTPS10-F	TGGAAGGGGATGTGGTTTGG
GrTPS10-R	GCTCCGACCTAGACGGTAGT
GrTPS11-F	TCAGTAAAGGTGTGGTCGCC
GrTPS11-R	CTCGAACATCTCCTCGTCGG
GrTPS12-F	AACAAGACACCAAGTGCGGA
GrTPS12-R	ATGGGGAAAACCACTTGCCT
GrTPS13-F	AAGCCACAGGGTGTAAGCAA
GrTPS13-R	AAAGTCCGGCAACATACCCC
GrTPS14-F	TCACCTGGACTGTTCGCTTG
GrTPS14-R	GCCGTCCCGTAAAGATGTCA
GrTPS15-F	TGATTGATCGCCCTGTTCCC
GrTPS15-R	TTTACACCCAGTGCCTCGTC
GhTPS1-F	AATGGGGAACCGCCTGATTT
GhTPS1-R	AATTTCGGGAGAAACGGGGA
GhTPS2-F	TTTCGGGAAGCCTGGGTATG
GhTPS2-R	TCAACATCTCGTTCCCCTGC
GhTPS3-F	TGAAGTGAAACCGCAGGGAG
GhTPS3-R	CGACAGTGCAGGCAAAAACA
GhTPS4-F	TGATTGATCGCCCTGTTCCC
GhTPS4-R	GCTTTACACCCAGTGCCTCA
GhTPS5-F	AGGTTTGCAGGTCGAAAGGT
GhTPS5-R	ATCGGTCCTGGTAGGGACAG
GhTPS6-F	TCTCAAGGATGGGCCGAAAC
GhTPS6-R	AGCTTCAATCGGGAGTGGTG
GhTPS7-F	CCTCAGGGTGTGAACAAGGG
GhTPS7-R	GAGACGGGGACTGGTCTTTG
GhTPS8-F	CATCTCAAGGATGGGCCGAA
GhTPS8-R	CAGCTTCAATCGGGAGTGGT
GhTPS9-F	GGGATGGAATGAACTTTGCC
GhTPS9-R	CCAAGAAACTGAGTAGCCCCA
GhTPS10-F	CCCGGTAATGGGTCAACCTC
GhTPS10-R	TAGCCTGGTCATCGTCAAGC
GhTPS11-F	CGGACCCAGGTTTTGGATCT
GhTPS11-R	CTTTTCGGCAACCACACCTT
GhTPS12-F	AGACACAACCACCATTCCCG
GhTPS12-R	TAGTCCGAGTCCGTCCAACA
GhTPS13-F	TGGAAGGGGATGTGGTTTGG
GhTPS13-R	GCTCCGACCTAGACGGTAGT
GhTPS14-F	TCTGAGTCCAACAGGGGTCA
GhTPS14-R	TGTGCTTCAGCTCCTTAGCC
GhTPS15-F	GATGATGAGGGGTGGTGCTT
GhTPS15-R	TTGGGCCACATCGTCTTGTT
GhTPS16-F	TCTTGGTGCTGGAGCCATTT
GhTPS16-R	GTAGCAGCCCACTCTTGTGA
GhTPS17-F	CAAAGCGCCTACTCTCCACA
GhTPS17-R	TCGATCAACGGCCCCAATAC
GhTPS18-F	TCTTACAGCAGCACCCAGAC
GhTPS18-R	CTCATAACGGGGAACAGGGC
GhTPS19-F	TCAGTAAAGGTGTGGTCGCC
GhTPS19-R	CTCGAACATCTCCTCGTCGG
GhTPS20-F	AACAAGACACCAAGTGCGGA
GhTPS20-R	ATGGGGAAAACCACTTGCCT
GhTPS21-F	CCAAGATGCAGACCCCGATT
GhTPS21-R	CTGGCGGTTCCCCATTACTT
GhTPS22-F	CACTGACTGAGGGATGCGAA
GhTPS22-R	TCACACCAGCCCATCCAATC
GhTPS23-F	AGAATGCCGGTCAGGTTGTT
GhTPS23-R	TCCTGGTCTTCCAAACGCAT
GhTPS24-F	TGAGATCCGCACTACATCGC
GhTPS24-R	CGATCAATAGCTGCCCCCTT
